# Supplementary material for: CRISPR/dCas-mediated counter-silencing: reprogramming dCas proteins into antagonists of xenogeneic silencers
Source: mBio. 2025 May 28;16(7):e00382-25. doi: 10.1128/mbio.00382-25 (PMC12239563; doi:10.1128/mbio.00382-25)
Supplement: Additional Supplemental Tables — Tables S5 and S6. [file mbio.00382-25-s0003.xlsx]

## Sheet: TableS5A_RNA-seq_CS3-clone1
Table S5A. RNA-seq - Differential gene expression (cg1974_sgRNA-CS3 clone 1). Differential gene expression analysis of cells co-expressing cg1974_sgRNA-CS3 (clone 1) in comparison to cells expressing cg1974_sgRNA-CS1 (clone 1+2). Fold changes and log2 fold are based on Transcripts Per Million (TPM) values.
Name	Chromosome	Region	Max group mean	Log2 fold change	Fold change	P-value	FDR p-value	Bonferroni
dnaA	NC_003450.3	1..1575	37.4117	-0.245118	-1.18519	0.205032	0.642426	1
NCgl0002	NC_003450.3	2292..3476	181.79	0.0628783	1.04455	0.726647	0.938128	1
recF	NC_003450.3	3585..4769	39.0945	0.0877898	1.06274	0.697152	0.92204	1
NCgl0004	NC_003450.3	4766..5302	21.0283	0.179144	1.13221	0.652745	0.912418	1
gyrB	NC_003450.3	5435..7489	525.188	-0.090786	-1.06495	0.669759	0.913787	1
NCgl0006	NC_003450.3	7830..8798	23.9045	0.114099	1.0823	0.640555	0.9089	1
NCgl0007	NC_003450.3	complement(8795..9400)	61.1578	0.288187	1.2211	0.202552	0.642426	1
NCgl0008	NC_003450.3	complement(9471..9914)	258.808	-0.109378	-1.07876	0.47233	0.828964	1
NCgl0009	NC_003450.3	complement(10104..11177)	150.793	0.669142	1.59013	0.0008194	0.0278031	1
NCgl0010	NC_003450.3	complement(11260..11523)	8.39875	-0.0125633	-1.00875	0.977215	0.995242	1
NCgl0011	NC_003450.3	complement(11520..11768)	2.71326	0.501065	1.41526	0.665252	0.912804	1
NCgl0012	NC_003450.3	11831..14401	778.588	-0.0299024	-1.02094	0.83766	0.969298	1
NCgl0013	NC_003450.3	14405..14749	668.522	0.001111	1.00077	0.994674	0.999427	1
NCgl0014	NC_003450.3	complement(15206..16132)	44.8029	-1.97443	-3.92974	1.481e-07	2.732e-05	0.0004371
NCgl0015	NC_003450.3	16314..17210	23.3486	0.282965	1.21669	0.269778	0.700427	1
NCgl0016	NC_003450.3	17260..17673	30.3065	0.549484	1.46356	0.126271	0.529084	1
NCgl0017	NC_003450.3	complement(17857..18729)	22.8849	0.035718	1.02507	0.879403	0.976673	1
NCgl0018	NC_003450.3	complement(18733..19497)	14.5087	0.511515	1.42555	0.159885	0.579828	1
NCgl0019	NC_003450.3	19705..20076	9.59957	0.173619	1.12788	0.723958	0.937336	1
NCgl0020	NC_003450.3	20073..21068	14.9229	0.282571	1.21636	0.314596	0.734425	1
NCgl0023	NC_003450.3	24295..24732	15.8654	0.128716	1.09332	0.663682	0.912804	1
NCgl0024	NC_003450.3	complement(24882..26573)	87.7302	0.0970325	1.06957	0.656554	0.912804	1
NCgl0025	NC_003450.3	complement(26819..28099)	6.43412	-0.270663	-1.20636	0.478608	0.834032	1
NCgl0026	NC_003450.3	complement(28161..29117)	1.21021	0.687643	1.61065	0.307048	0.729147	1
NCgl0027	NC_003450.3	complement(29114..29965)	0.33984	0.0237127	1.01657	0.984385	0.998936	1
NCgl0028	NC_003450.3	29995..30654	3.07501	-0.40943	-1.32816	0.405143	0.793028	1
NCgl0029	NC_003450.3	30697..31680	164.299	-0.0444281	-1.03127	0.814492	0.959951	1
NCgl0030	NC_003450.3	31677..32702	242.864	-0.105315	-1.07573	0.604381	0.894862	1
NCgl0031	NC_003450.3	32699..33460	475.523	-0.0600447	-1.0425	0.73307	0.941955	1
NCgl0032	NC_003450.3	complement(33462..34274)	582.992	-0.361732	-1.28497	0.0835075	0.440812	1
NCgl0033	NC_003450.3	34330..34902	2609.51	-0.273755	-1.20895	0.13632	0.546018	1
NCgl0034	NC_003450.3	34982..35671	28.7575	-0.493567	-1.40792	0.0517121	0.345406	1
NCgl0035	NC_003450.3	complement(36244..37242)	2.02884	0.364388	1.28734	0.454695	0.82196	1
NCgl0036	NC_003450.3	37245..38201	5.67903	-0.437246	-1.35402	0.221588	0.652171	1
NCgl0037	NC_003450.3	38202..38981	2.33259	-0.740447	-1.67069	0.160796	0.582096	1
NCgl0038	NC_003450.3	38978..39802	2.81492	-0.126436	-1.09159	0.789943	0.954138	1
NCgl0039	NC_003450.3	complement(40186..40458)	177.572	-0.0611209	-1.04328	0.779878	0.95038	1
NCgl0040	NC_003450.3	complement(40573..42513)	207.917	-0.462737	-1.37815	0.006012	0.0997197	1
NCgl0041	NC_003450.3	complement(42510..43919)	237.145	-0.540881	-1.45486	0.0006662	0.024894	1
NCgl0042	NC_003450.3	complement(43923..45347)	328.039	-0.57712	-1.49187	0.001535	0.0411227	1
NCgl0043	NC_003450.3	complement(45344..46669)	302.81	-0.389226	-1.30969	0.0147266	0.175715	1
NCgl0044	NC_003450.3	complement(46666..48021)	206.822	-0.240292	-1.18123	0.243352	0.67453	1
NCgl0045	NC_003450.3	complement(48021..48485)	216.872	-0.321916	-1.24999	0.083678	0.440812	1
NCgl0046	NC_003450.3	complement(48502..49368)	151.785	-0.387285	-1.30793	0.0341865	0.283079	1
NCgl0047	NC_003450.3	complement(49894..50616)	17.8879	0.183208	1.13541	0.570651	0.878429	1
NCgl0048	NC_003450.3	complement(50963..51436)	124.11	-0.341542	-1.26711	0.106677	0.486726	1
NCgl0049	NC_003450.3	complement(51623..53095)	140.996	-0.138329	-1.10063	0.456801	0.822241	1
NCgl0050	NC_003450.3	53055..54011	6.18693	-0.0913291	-1.06535	0.803618	0.956092	1
NCgl0051	NC_003450.3	54179..55549	8.72926	0.398342	1.31799	0.278355	0.708804	1
NCgl0052	NC_003450.3	complement(55626..56372)	12.2743	1.02521	2.03525	0.0008139	0.0278031	1
NCgl0053	NC_003450.3	complement(56383..56676)	10.505	0.525924	1.43986	0.299027	0.723254	1
NCgl0054	NC_003450.3	complement(56677..57270)	6.01185	0.184294	1.13626	0.665718	0.912804	1
NCgl0055	NC_003450.3	57397..57654	50.2351	-0.969237	-1.9578	0.00475	0.0844517	1
NCgl0056	NC_003450.3	58087..58944	6.29932	0.151669	1.11085	0.699717	0.923685	1
NCgl0057	NC_003450.3	59091..59933	1.95942	-0.0005287	-1.00037	0.999102	0.999724	1
NCgl0058	NC_003450.3	59952..60665	1.11289	-0.42776	-1.34514	0.60047	0.893892	1
NCgl0059	NC_003450.3	60669..62324	2.5644	0.166453	1.1223	0.646519	0.910555	1
NCgl0060	NC_003450.3	complement(62387..63508)	139.078	-0.409819	-1.32852	0.0863514	0.446426	1
NCgl0061	NC_003450.3	complement(63591..64040)	157.505	-0.195548	-1.14516	0.424073	0.806582	1
NCgl0062	NC_003450.3	64163..65461	37.1081	-0.0570541	-1.04034	0.789412	0.954138	1
NCgl0063	NC_003450.3	complement(65505..66197)	32.2324	-0.007967	-1.00554	0.975448	0.995127	1
NCgl0064	NC_003450.3	66599..67975	17.1143	-0.81639	-1.76099	0.001244	0.0374459	1
NCgl0065	NC_003450.3	complement(68248..68634)	21.445	-0.112515	-1.08111	0.768772	0.949149	1
NCgl0066	NC_003450.3	complement(68717..70186)	4.72725	0.0340212	1.02386	0.915922	0.98147	1
NCgl0067	NC_003450.3	70506..72161	19.7062	-0.0432931	-1.03046	0.856544	0.973733	1
NCgl0068	NC_003450.3	72161..72817	81.3983	-0.315801	-1.2447	0.143922	0.554643	1
NCgl0069	NC_003450.3	complement(72814..73728)	74.089	-0.0981067	-1.07037	0.660161	0.912804	1
NCgl0070	NC_003450.3	73844..74275	182.301	-0.0386728	-1.02717	0.838285	0.969298	1
NCgl0071	NC_003450.3	74490..75494	26.5018	-0.0177273	-1.01236	0.944547	0.988217	1
NCgl0072	NC_003450.3	75506..75745	5.22932	0.0479411	1.03379	0.932342	0.984213	1
NCgl0073	NC_003450.3	75697..76038	5.62067	-0.367818	-1.2904	0.445464	0.818037	1
NCgl0074	NC_003450.3	complement(82117..83568)	3.36968	-0.293955	-1.226	0.395946	0.792492	1
NCgl0075	NC_003450.3	complement(83688..84935)	20.3392	0.12447	1.09011	0.565501	0.877879	1
NCgl0076	NC_003450.3	complement(85095..85403)	17.4913	0.309591	1.23936	0.405808	0.793028	1
NCgl0077	NC_003450.3	complement(85660..86220)	1212.27	-0.289181	-1.22195	0.100308	0.474561	1
NCgl0078	NC_003450.3	86318..87244	16.2247	-0.202044	-1.15033	0.543443	0.864821	1
NCgl0079	NC_003450.3	complement(87558..88532)	80.5936	-0.666996	-1.58776	0.0311526	0.271099	1
NCgl0080	NC_003450.3	complement(88542..89444)	3.20647	0.339694	1.26549	0.47711	0.832405	1
NCgl0081	NC_003450.3	89615..90448	65.477	-0.0199391	-1.01392	0.939885	0.987732	1
NCgl0082	NC_003450.3	complement(90458..90973)	35.3513	0.0186143	1.01299	0.94293	0.988217	1
ureA	NC_003450.3	91174..91476	32.0153	-0.817401	-1.76223	0.0348114	0.28461	1
ureB	NC_003450.3	91503..91991	30.9152	-0.497783	-1.41204	0.0931545	0.463762	1
ureC	NC_003450.3	91992..93704	56.4514	-0.623576	-1.54069	0.0001443	0.008036	0.425923
ureE	NC_003450.3	93729..94202	56.1813	-0.678908	-1.60093	0.006756	0.108396	1
NCgl0087	NC_003450.3	94202..94882	59.5242	-0.768589	-1.7036	0.0003148	0.0154878	0.929268
NCgl0088	NC_003450.3	94899..95516	38.5314	-0.496048	-1.41034	0.0522887	0.346868	1
NCgl0089	NC_003450.3	95517..96368	55.9801	-0.322166	-1.25021	0.141112	0.550668	1
NCgl0090	NC_003450.3	complement(96365..97144)	114.905	-0.339131	-1.26499	0.0393159	0.304392	1
NCgl0091	NC_003450.3	complement(97316..98470)	34.4012	-0.120737	-1.08729	0.527688	0.855895	1
NCgl0092	NC_003450.3	complement(98805..101582)	70.3245	-0.228029	-1.17123	0.22026	0.650857	1
NCgl0093	NC_003450.3	complement(101609..103435)	46.109	-0.159482	-1.11689	0.353669	0.762623	1
NCgl0094	NC_003450.3	103503..104912	78.9895	-0.110407	-1.07953	0.492573	0.841455	1
NCgl0095	NC_003450.3	complement(105170..105751)	24.3774	0.175069	1.12902	0.508672	0.846133	1
NCgl0096	NC_003450.3	complement(105838..106392)	7.34783	-0.0870529	-1.0622	0.804968	0.956092	1
NCgl0097	NC_003450.3	complement(106627..107178)	7.95269	-0.0590169	-1.04176	0.869123	0.976205	1
NCgl0098	NC_003450.3	107435..110893	95.1305	-0.188269	-1.1394	0.264518	0.696812	1
NCgl0099	NC_003450.3	111374..112321	124.105	0.421135	1.33898	0.0257781	0.246119	1
NCgl0100	NC_003450.3	112470..114086	293.574	-0.541666	-1.45565	0.003682	0.0744509	1
NCgl0101	NC_003450.3	114093..115481	306.406	-0.636052	-1.55407	1.756e-05	0.001524	0.0518296
NCgl0102	NC_003450.3	115578..115946	113.736	-0.434288	-1.35124	0.0252611	0.242717	1
NCgl0103	NC_003450.3	115949..116266	119.683	-0.341702	-1.26725	0.0900176	0.453224	1
NCgl0104	NC_003450.3	complement(116545..118089)	52.5178	-0.116316	-1.08396	0.517661	0.851803	1
NCgl0105	NC_003450.3	complement(118807..119589)	310.541	-0.16921	-1.12444	0.350582	0.760054	1
NCgl0106	NC_003450.3	120021..120413	184.739	-0.30131	-1.23226	0.205792	0.642426	1
NCgl0107	NC_003450.3	complement(120410..120922)	125.664	-0.166416	-1.12227	0.392035	0.790195	1
NCgl0108	NC_003450.3	complement(120948..122459)	8.81055	-0.0162721	-1.01134	0.955028	0.991993	1
NCgl0109	NC_003450.3	complement(122504..123841)	9.59375	0.261464	1.19869	0.385898	0.784013	1
NCgl0110	NC_003450.3	124121..124969	16.948	-0.0496217	-1.03499	0.86859	0.976205	1
NCgl0111	NC_003450.3	124971..126353	86.1862	0.255287	1.19357	0.127239	0.530523	1
panC_1	NC_003450.3	complement(126350..127189)	195.031	-0.114222	-1.08239	0.53123	0.858343	1
panB	NC_003450.3	complement(127189..127998)	208.348	-0.0132664	-1.00924	0.940408	0.987751	1
NCgl0114	NC_003450.3	complement(128096..128860)	13.6724	-0.127742	-1.09258	0.749203	0.943938	1
NCgl0115	NC_003450.3	complement(129486..130118)	12.9802	-0.0009056	-1.00063	0.998085	0.999724	1
NCgl0116	NC_003450.3	130145..130801	35.5177	-0.191243	-1.14175	0.425481	0.806897	1
NCgl0117	NC_003450.3	complement(130812..131711)	21.3793	-0.125593	-1.09096	0.649059	0.911631	1
NCgl0118	NC_003450.3	131822..132427	223.672	-0.396083	-1.31593	0.0507901	0.342311	1
NCgl0119	NC_003450.3	132424..132984	262.262	-0.246762	-1.18654	0.250075	0.682905	1
NCgl0120	NC_003450.3	complement(132968..134134)	398.381	0.294951	1.22684	0.109222	0.496036	1
NCgl0121	NC_003450.3	complement(134204..135478)	26.797	0.517327	1.4313	0.0835479	0.440812	1
NCgl0122	NC_003450.3	complement(135515..136033)	2.82086	-0.297798	-1.22927	0.584102	0.886759	1
NCgl0123	NC_003450.3	complement(136119..136565)	8.42074	0.470043	1.38515	0.26455	0.696812	1
NCgl0124	NC_003450.3	137005..138747	127.825	-0.389441	-1.30989	0.0365806	0.292645	1
NCgl0125	NC_003450.3	138791..140332	157.106	-0.384661	-1.30555	0.0234489	0.231509	1
NCgl0126	NC_003450.3	140332..141792	189.184	-0.631282	-1.54894	0.002011	0.0490594	1
NCgl0127	NC_003450.3	141814..143529	181.927	-0.566353	-1.48078	0.0004706	0.0198604	1
NCgl0128	NC_003450.3	143575..144642	58.1361	-0.398046	-1.31772	0.0488367	0.337625	1
NCgl0129	NC_003450.3	144725..145483	20.249	-0.0525457	-1.03709	0.855437	0.973733	1
NCgl0130	NC_003450.3	complement(145515..146396)	14.8656	-0.0885948	-1.06333	0.744477	0.942148	1
NCgl0131	NC_003450.3	146522..147241	21.9839	0.140326	1.10215	0.620971	0.902437	1
NCgl0132	NC_003450.3	147238..147573	126.792	-0.307051	-1.23718	0.158613	0.578771	1
NCgl0133	NC_003450.3	complement(147570..147980)	112.282	-0.0862937	-1.06164	0.758072	0.946267	1
NCgl0134	NC_003450.3	148122..149783	229.208	0.0714103	1.05074	0.643677	0.90896	1
NCgl0135	NC_003450.3	complement(149791..150930)	69.0841	0.204284	1.15211	0.403934	0.793028	1
NCgl0136	NC_003450.3	complement(150963..151454)	314.393	-0.707213	-1.63265	0.0439389	0.323408	1
NCgl0137	NC_003450.3	151590..152372	90.1199	-0.180458	-1.13324	0.455783	0.822241	1
NCgl0138	NC_003450.3	152431..152817	674.381	-0.52933	-1.44326	0.0215029	0.216643	1
NCgl0139	NC_003450.3	complement(153223..155613)	40.5273	0.199136	1.14801	0.253909	0.68451	1
NCgl0140	NC_003450.3	complement(156144..156830)	198.929	-0.109303	-1.07871	0.588794	0.888319	1
NCgl0141	NC_003450.3	156848..157540	6.12791	0.138575	1.10082	0.6902	0.919436	1
NCgl0142	NC_003450.3	157740..158141	4.99026	-0.249898	-1.18912	0.588458	0.888319	1
NCgl0143	NC_003450.3	158154..158834	12.0466	0.0497656	1.0351	0.895913	0.979906	1
NCgl0144	NC_003450.3	158869..159162	184.494	0.040416	1.02841	0.844368	0.971469	1
NCgl0145	NC_003450.3	159162..160016	209.962	0.0689057	1.04892	0.661894	0.912804	1
NCgl0146	NC_003450.3	160029..160373	215.969	0.129343	1.0938	0.586144	0.887787	1
NCgl0147	NC_003450.3	160470..161363	92.5201	0.0942694	1.06752	0.597065	0.892393	1
NCgl0148	NC_003450.3	complement(161360..162268)	306.219	-0.0708815	-1.05036	0.702514	0.925813	1
NCgl0149	NC_003450.3	162475..162870	18.7505	-0.116006	-1.08373	0.737095	0.941955	1
NCgl0150	NC_003450.3	162983..163606	26.294	0.184183	1.13617	0.535291	0.861602	1
NCgl0151	NC_003450.3	complement(163686..165614)	291.764	-0.0884396	-1.06322	0.622464	0.902612	1
NCgl0152	NC_003450.3	165717..166460	200.096	-0.141505	-1.10306	0.525454	0.855895	1
NCgl0153	NC_003450.3	166457..167422	243.385	-0.0326499	-1.02289	0.854479	0.973733	1
NCgl0154	NC_003450.3	complement(167834..168595)	18.7456	0.137497	1.09999	0.631191	0.906417	1
NCgl0155	NC_003450.3	169038..169994	20.099	-0.397284	-1.31703	0.117439	0.514522	1
NCgl0156	NC_003450.3	170044..170919	46.0442	-0.764248	-1.69848	0.0004575	0.0198602	1
NCgl0157	NC_003450.3	170933..172447	56.9275	-0.453288	-1.36916	0.0124878	0.160278	1
NCgl0158	NC_003450.3	172468..173358	64.7384	-0.56292	-1.47726	0.0116295	0.151399	1
NCgl0159	NC_003450.3	173365..175278	72.6892	-0.493697	-1.40805	0.0205856	0.210272	1
NCgl0160	NC_003450.3	175319..176275	117.728	-0.334646	-1.26107	0.0475075	0.334063	1
NCgl0161	NC_003450.3	176308..177321	93.8439	-0.441722	-1.35822	0.008516	0.128169	1
NCgl0162	NC_003450.3	177334..178206	75.8791	-0.552551	-1.46668	0.001377	0.0390791	1
NCgl0163	NC_003450.3	178285..179661	8.55026	-0.233431	-1.17563	0.462094	0.823727	1
NCgl0164	NC_003450.3	179689..180714	8.70318	-0.186201	-1.13776	0.607942	0.895291	1
NCgl0165	NC_003450.3	180842..181300	150.554	0.470346	1.38544	0.0118726	0.153719	1
NCgl0166	NC_003450.3	181426..181650	36.89	0.351609	1.27598	0.298354	0.723254	1
NCgl0167	NC_003450.3	complement(181684..182679)	13.5663	0.570177	1.48471	0.122184	0.521225	1
NCgl0168	NC_003450.3	182819..184054	22.9041	-0.462332	-1.37777	0.0756256	0.430196	1
NCgl0169	NC_003450.3	184077..185090	31.2914	-0.741993	-1.67248	0.0148215	0.175715	1
NCgl0170	NC_003450.3	185214..185645	16.6575	-0.32113	-1.24931	0.367572	0.771325	1
NCgl0171	NC_003450.3	186508..186711	1009.62	0.207477	1.15467	0.257255	0.688013	1
NCgl0172	NC_003450.3	186877..187305	12.486	-0.0542148	-1.03829	0.896718	0.979906	1
NCgl0173	NC_003450.3	187302..187610	23.3605	0.0187771	1.0131	0.962641	0.994302	1
NCgl0175	NC_003450.3	complement(188297..188725)	54.8865	-0.0407447	-1.02864	0.858959	0.97442	1
NCgl0176	NC_003450.3	complement(188744..189736)	43.3661	-0.266552	-1.20293	0.237274	0.668353	1
NCgl0177	NC_003450.3	189920..190324	10.9468	-0.63528	-1.55324	0.146428	0.559915	1
NCgl0178	NC_003450.3	complement(190700..192175)	21.9845	-0.673378	-1.5948	0.0171839	0.188907	1
NCgl0179	NC_003450.3	192857..194467	13.4198	0.264619	1.20132	0.352606	0.762	1
NCgl0180	NC_003450.3	complement(194601..195038)	110.397	0.142101	1.10351	0.518679	0.852054	1
NCgl0181	NC_003450.3	195240..199772	12.3965	-0.787003	-1.72549	0.00049	0.0198604	1
gltD	NC_003450.3	199772..201292	28.2417	-0.966269	-1.95378	9.225e-06	0.0009726	0.0272334
NCgl0183	NC_003450.3	complement(201757..203178)	196.548	-0.0808264	-1.05762	0.62835	0.906417	1
NCgl0184	NC_003450.3	complement(203538..206978)	253.479	-0.17109	-1.12591	0.386357	0.784405	1
NCgl0185	NC_003450.3	complement(207004..209037)	92.7343	-0.19622	-1.14569	0.283341	0.712162	1
NCgl0186	NC_003450.3	complement(209207..209968)	1507.63	0.139034	1.10117	0.531957	0.859046	1
NCgl0187	NC_003450.3	complement(209989..211455)	2009.5	-0.0128722	-1.00896	0.933172	0.984213	1
NCgl0188	NC_003450.3	complement(211532..211759)	111.33	0.0565076	1.03995	0.804719	0.956092	1
NCgl0189	NC_003450.3	211795..212286	124.37	0.0465265	1.03278	0.783963	0.951978	1
NCgl0190	NC_003450.3	212283..212738	75.9641	-0.079464	-1.05663	0.70539	0.927842	1
NCgl0191	NC_003450.3	212764..213660	624.281	-0.258244	-1.19602	0.211868	0.646658	1
NCgl0192	NC_003450.3	213676..214110	248.054	0.021597	1.01508	0.89958	0.979906	1
NCgl0193	NC_003450.3	214121..214525	121.047	-0.192909	-1.14307	0.345282	0.755704	1
NCgl0194	NC_003450.3	214527..215162	87.2351	-0.265744	-1.20226	0.231652	0.659949	1
NCgl0195	NC_003450.3	complement(215159..216091)	89.3769	0.169943	1.12501	0.399071	0.793028	1
NCgl0196	NC_003450.3	complement(216113..216712)	17.0509	0.329745	1.25679	0.368693	0.772189	1
NCgl0197	NC_003450.3	complement(217138..217929)	105.876	-0.180128	-1.13298	0.311128	0.731846	1
NCgl0198	NC_003450.3	complement(217940..218845)	101.735	-0.146579	-1.10694	0.46059	0.823727	1
NCgl0199	NC_003450.3	218949..220154	238.245	0.0645403	1.04575	0.663938	0.912804	1
NCgl0200	NC_003450.3	complement(220151..221131)	160.563	0.0474865	1.03346	0.799738	0.955975	1
NCgl0201	NC_003450.3	complement(221128..221655)	22.7708	-0.573181	-1.4878	0.0819211	0.438586	1
NCgl0202	NC_003450.3	221929..222210	96.0054	-0.306773	-1.23694	0.234985	0.663805	1
NCgl0203	NC_003450.3	complement(222207..223694)	93.8975	-0.226094	-1.16966	0.261442	0.694667	1
NCgl0204	NC_003450.3	224354..225247	15.0386	-0.0568932	-1.04022	0.842314	0.971276	1
NCgl0205	NC_003450.3	complement(225239..226312)	116.38	-0.157826	-1.1156	0.406463	0.793046	1
NCgl0206	NC_003450.3	complement(226309..226767)	155.153	-0.0504368	-1.03558	0.840263	0.969685	1
NCgl0207	NC_003450.3	complement(226757..227218)	369.555	0.140866	1.10257	0.427582	0.807074	1
moaC	NC_003450.3	complement(227215..227685)	100.815	-0.009073	-1.00631	0.964474	0.994357	1
NCgl0209	NC_003450.3	complement(227700..228884)	60.0264	0.0633295	1.04487	0.7921	0.955148	1
NCgl0210	NC_003450.3	complement(228888..229727)	43.5465	0.0879214	1.06284	0.661964	0.912804	1
NCgl0211	NC_003450.3	complement(229708..230514)	199.165	-0.111011	-1.07998	0.582219	0.885476	1
NCgl0212	NC_003450.3	230674..230931	151.505	0.225183	1.16893	0.233848	0.662494	1
NCgl0213	NC_003450.3	complement(230928..231842)	204.527	0.320965	1.24917	0.0729365	0.422174	1
NCgl0214	NC_003450.3	complement(231845..232267)	215.846	0.377491	1.29908	0.0706093	0.411177	1
NCgl0215	NC_003450.3	complement(232257..233282)	255.397	0.503004	1.41716	0.003295	0.0689868	1
NCgl0216	NC_003450.3	233913..234821	28.8187	-0.282624	-1.21641	0.219047	0.649911	1
NCgl0217	NC_003450.3	complement(234907..235191)	15.2391	0.0595536	1.04214	0.883555	0.977437	1
NCgl0218	NC_003450.3	complement(235448..236212)	43.8108	-0.357961	-1.28161	0.191377	0.631428	1
NCgl0219	NC_003450.3	236326..237345	3.05795	0.029031	1.02033	0.961784	0.993832	1
NCgl0220	NC_003450.3	237345..238148	4.96795	-0.486371	-1.40092	0.276913	0.708804	1
NCgl0221	NC_003450.3	238218..239528	41.2926	-0.458774	-1.37437	0.0352304	0.286501	1
NCgl0222	NC_003450.3	239935..241518	71.8695	-0.379363	-1.30077	0.0259511	0.246119	1
NCgl0223	NC_003450.3	complement(241880..242902)	99.4393	0.0388581	1.0273	0.85812	0.97442	1
NCgl0224	NC_003450.3	242940..243434	105.289	0.037348	1.02623	0.875684	0.976213	1
NCgl0225	NC_003450.3	243434..243913	81.8363	0.0263778	1.01845	0.891667	0.979906	1
NCgl0226	NC_003450.3	244015..244218	390.91	-0.241916	-1.18256	0.296636	0.72098	1
NCgl0227	NC_003450.3	244466..244819	41.8747	-0.224702	-1.16854	0.445597	0.818037	1
NCgl0228	NC_003450.3	244902..247307	94.4708	-0.10023	-1.07194	0.551964	0.870245	1
NCgl0229	NC_003450.3	247319..248575	100.065	-0.156917	-1.1149	0.384725	0.784013	1
NCgl0230	NC_003450.3	complement(248554..249306)	87.7988	0.191651	1.14207	0.294537	0.719103	1
NCgl0231	NC_003450.3	249428..250510	2.73981	-0.463659	-1.37903	0.359928	0.766047	1
NCgl0232	NC_003450.3	250536..251942	2.81244	0.207305	1.15453	0.63765	0.907786	1
NCgl0233	NC_003450.3	251952..252833	57.1664	-0.176024	-1.12977	0.423185	0.806162	1
NCgl0234	NC_003450.3	complement(252827..253819)	35.4577	-0.218985	-1.16391	0.283465	0.712162	1
NCgl0235	NC_003450.3	complement(254326..255438)	0	NaN	NaN	NaN	NaN	NaN
tnp16a (ISCg16a)_BX927147Annotation	NC_003450.3	complement(254326..255486)	7.73114	0.302485	1.23327	0.446355	0.818752	1
NCgl0236	NC_003450.3	complement(255489..255794)	0	NaN	NaN	NaN	NaN	NaN
NCgl0237	NC_003450.3	256617..257897	280.854	-0.0656106	-1.04653	0.676528	0.915685	1
NCgl0238	NC_003450.3	257981..258532	177.643	0.0424429	1.02986	0.827946	0.966428	1
NCgl0239	NC_003450.3	258551..260878	161.142	-0.0290832	-1.02036	0.849192	0.971469	1
NCgl0240	NC_003450.3	260987..261298	1057.95	0.201619	1.14999	0.230995	0.659949	1
recR	NC_003450.3	261402..262058	47.4493	0.21319	1.15925	0.48554	0.838871	1
NCgl0242	NC_003450.3	complement(262543..263295)	177.035	-0.183171	-1.13538	0.391561	0.790195	1
NCgl0243	NC_003450.3	complement(263295..264566)	160.175	0.0551359	1.03896	0.774767	0.95038	1
NCgl0244	NC_003450.3	complement(264596..265678)	85.1075	0.157078	1.11503	0.370661	0.772189	1
NCgl0245	NC_003450.3	complement(266151..267896)	491.135	-0.130787	-1.09489	0.463846	0.823727	1
NCgl0246	NC_003450.3	complement(268255..269124)	58.2416	0.210359	1.15698	0.418946	0.803952	1
NCgl0247	NC_003450.3	269371..270636	525.11	-0.334649	-1.26107	0.049817	0.338518	1
NCgl0248	NC_003450.3	270660..271694	873.354	-0.255951	-1.19412	0.198483	0.638955	1
NCgl0249	NC_003450.3	271761..273197	32.4402	0.151308	1.11058	0.478894	0.834039	1
NCgl0250	NC_003450.3	complement(273539..274120)	122.55	0.167208	1.12288	0.45168	0.81952	1
NCgl0251	NC_003450.3	274324..275874	1063.53	0.158204	1.1159	0.307516	0.729147	1
NCgl0252	NC_003450.3	complement(275954..276247)	52.525	0.322087	1.25014	0.271836	0.702432	1
NCgl0253	NC_003450.3	complement(276299..276763)	53.3425	0.37567	1.29744	0.172677	0.600599	1
NCgl0254	NC_003450.3	276865..277584	15.0749	0.008768	1.0061	0.978516	0.995464	1
NCgl0255	NC_003450.3	277581..277907	19.48	0.571127	1.48568	0.0987563	0.471133	1
NCgl0256	NC_003450.3	complement(277984..278277)	79.444	0.220026	1.16475	0.372991	0.774311	1
NCgl0257	NC_003450.3	complement(278385..278732)	53.2494	0.7595	1.6929	0.0146141	0.175715	1
NCgl0258	NC_003450.3	278859..279896	17.6664	0.28912	1.22189	0.284928	0.71309	1
NCgl0259	NC_003450.3	279893..280282	49.7421	0.335276	1.26162	0.240786	0.672471	1
NCgl0260	NC_003450.3	complement(280346..280666)	132.164	-0.498536	-1.41278	0.008981	0.131902	1
NCgl0261	NC_003450.3	complement(280667..280939)	116.102	-0.94552	-1.92588	0.0005782	0.022459	1
NCgl0262	NC_003450.3	complement(280946..281401)	203.783	-0.303446	-1.23409	0.0842541	0.440989	1
NCgl0263	NC_003450.3	complement(281401..282933)	146.813	-0.49324	-1.4076	0.009961	0.138052	1
NCgl0264	NC_003450.3	complement(282934..283317)	105.952	-0.116389	-1.08402	0.552452	0.870245	1
NCgl0265	NC_003450.3	complement(283314..286208)	75.1079	-0.146151	-1.10661	0.393791	0.791929	1
NCgl0266	NC_003450.3	286382..287860	76.6273	-0.005941	-1.00413	0.970182	0.994515	1
NCgl0267	NC_003450.3	complement(287963..288829)	5.78772	-0.201706	-1.15006	0.562828	0.876764	1
NCgl0268	NC_003450.3	complement(289128..289796)	14.571	0.434729	1.35166	0.253166	0.684375	1
NCgl0269	NC_003450.3	complement(289774..291243)	14.6251	-0.232905	-1.1752	0.373649	0.775132	1
NCgl0270	NC_003450.3	complement(291270..291755)	6.11216	-0.0797894	-1.05686	0.864892	0.976205	1
NCgl0271	NC_003450.3	291800..292420	16.6359	-0.145946	-1.10646	0.693566	0.920183	1
NCgl0272	NC_003450.3	complement(292594..293502)	78.6769	0.136618	1.09933	0.571631	0.878429	1
NCgl0273	NC_003450.3	293539..293994	54.9821	0.006012	1.00418	0.979324	0.995582	1
NCgl0274	NC_003450.3	complement(294001..296388)	144.634	-0.0496539	-1.03502	0.764568	0.947127	1
NCgl0275	NC_003450.3	297055..297405	445.727	0.0767015	1.0546	0.700158	0.923685	1
NCgl0276	NC_003450.3	297622..297786	4.6795	0.260923	1.19825	0.749126	0.943938	1
NCgl0277	NC_003450.3	297792..298253	430.088	-0.199577	-1.14836	0.282401	0.711911	1
NCgl0278	NC_003450.3	complement(298329..299684)	17.7228	0.11082	1.07984	0.648495	0.911631	1
NCgl0279	NC_003450.3	complement(299723..301261)	3.78992	-0.114484	-1.08259	0.684405	0.917528	1
NCgl0280	NC_003450.3	complement(301509..302024)	186.67	0.389521	1.30996	0.0365121	0.292645	1
NCgl0281	NC_003450.3	302167..303102	17.4262	0.65409	1.57362	0.0273333	0.252763	1
NCgl0282	NC_003450.3	303133..304077	16.8518	0.358896	1.28244	0.225382	0.659394	1
NCgl0283	NC_003450.3	304070..305266	17.013	0.624808	1.54201	0.0413994	0.31256	1
NCgl0284	NC_003450.3	305288..305761	31.7643	0.226899	1.17032	0.444185	0.818037	1
NCgl0285	NC_003450.3	305858..306703	365.576	-0.120086	-1.0868	0.422558	0.806162	1
NCgl0286	NC_003450.3	complement(306779..307462)	1009.83	-0.0323946	-1.02271	0.846211	0.971469	1
NCgl0287	NC_003450.3	complement(307724..307909)	110.006	0.0572678	1.04049	0.824427	0.965374	1
NCgl0288	NC_003450.3	307955..308737	85.0435	-0.20576	-1.15329	0.325058	0.738151	1
NCgl0289	NC_003450.3	308745..309305	174.108	-0.208312	-1.15534	0.260985	0.694667	1
NCgl0290	NC_003450.3	309298..310041	125.126	-0.129259	-1.09373	0.487622	0.838871	1
NCgl0291	NC_003450.3	310132..311328	59.1827	0.169268	1.12449	0.49438	0.841455	1
NCgl0292	NC_003450.3	complement(311896..312891)	248.803	-0.201555	-1.14994	0.282794	0.712162	1
NCgl0293	NC_003450.3	complement(312906..313457)	575.885	-0.314211	-1.24333	0.0332238	0.279951	1
NCgl0294	NC_003450.3	complement(313622..314464)	147.301	-0.007113	-1.00494	0.971298	0.99477	1
NCgl0295	NC_003450.3	314944..316005	4.9984	0.0259857	1.01818	0.934571	0.984213	1
NCgl0297	NC_003450.3	316002..317135	5.56918	-0.008599	-1.00598	0.977405	0.995242	1
NCgl0296	NC_003450.3	317120..317896	5.96229	0.767722	1.70258	0.0978975	0.468504	1
NCgl0298	NC_003450.3	317893..318468	36.5759	-0.409875	-1.32857	0.142196	0.551539	1
NCgl0299	NC_003450.3	318492..318692	11.7541	-0.603941	-1.51986	0.178208	0.613136	1
NCgl0300	NC_003450.3	318696..319016	14.1314	0.261629	1.19883	0.466276	0.823727	1
NCgl0301	NC_003450.3	319039..319338	21.2332	0.0207485	1.01449	0.946432	0.98863	1
NCgl0302	NC_003450.3	complement(319333..321690)	21.243	0.007973	1.00554	0.970259	0.994515	1
NCgl0303	NC_003450.3	322007..322210	568.679	0.18006	1.13293	0.266048	0.696812	1
NCgl0304	NC_003450.3	322910..325900	168.51	-0.0687205	-1.04879	0.691778	0.920183	1
NCgl0305	NC_003450.3	325904..326617	165.103	-0.119091	-1.08605	0.464876	0.823727	1
NCgl0306	NC_003450.3	complement(326692..328152)	141.568	0.0844734	1.0603	0.651478	0.911883	1
NCgl0307	NC_003450.3	328283..329542	115.358	0.17838	1.13161	0.356482	0.764223	1
NCgl0308	NC_003450.3	329933..330379	64.559	0.588837	1.50403	0.01981	0.20519	1
NCgl0309	NC_003450.3	330973..331536	22.2463	0.71413	1.64049	0.0695732	0.40831	1
NCgl0310	NC_003450.3	331552..332436	5.01658	0.953791	1.93696	0.0251556	0.242677	1
NCgl0311	NC_003450.3	332919..334565	7.54081	-0.192192	-1.1425	0.52606	0.855895	1
NCgl0312	NC_003450.3	334549..334956	14.6664	0.365012	1.28789	0.265461	0.696812	1
NCgl0313	NC_003450.3	335009..336115	498.266	0.0372185	1.02613	0.830938	0.966944	1
NCgl0314	NC_003450.3	336116..336751	508.674	0.0773223	1.05506	0.638246	0.907786	1
NCgl0315	NC_003450.3	336781..337452	196.189	0.375293	1.2971	0.0154797	0.179722	1
NCgl0316	NC_003450.3	337539..338771	52.2885	0.442618	1.35907	0.0433013	0.322319	1
NCgl0317	NC_003450.3	338793..339728	244.222	-0.123764	-1.08957	0.508116	0.846133	1
NCgl0318	NC_003450.3	complement(340192..340569)	156.772	0.134604	1.09779	0.507398	0.846133	1
NCgl0319	NC_003450.3	complement(340566..341276)	90.5418	0.116452	1.08407	0.620968	0.902437	1
NCgl0320	NC_003450.3	341356..342378	30.688	-0.159567	-1.11695	0.604698	0.894862	1
NCgl0321	NC_003450.3	342417..343454	99.9549	0.008872	1.00617	0.960116	0.99378	1
NCgl0322	NC_003450.3	343636..345720	14.3517	-0.232132	-1.17457	0.412866	0.7992	1
NCgl0323	NC_003450.3	complement(346107..346460)	60.5261	0.105882	1.07615	0.755917	0.946267	1
NCgl0324	NC_003450.3	complement(346958..348019)	806.742	0.224077	1.16803	0.198086	0.638955	1
NCgl0325	NC_003450.3	complement(348095..348952)	76.091	-0.0679327	-1.04821	0.758047	0.946267	1
NCgl0326	NC_003450.3	complement(348949..350310)	74.9524	-0.0401687	-1.02823	0.850176	0.971469	1
NCgl0327	NC_003450.3	complement(350310..351329)	119.684	-0.194191	-1.14408	0.311415	0.731846	1
NCgl0328	NC_003450.3	complement(351367..351948)	193.361	-0.027782	-1.01944	0.85496	0.973733	1
NCgl0329	NC_003450.3	352693..353640	12.1543	-0.503056	-1.41721	0.165784	0.593206	1
NCgl0330	NC_003450.3	complement(353746..354387)	43.0634	-0.143348	-1.10447	0.604075	0.894862	1
NCgl0331	NC_003450.3	complement(354596..355846)	97.6718	0.208608	1.15557	0.222996	0.654618	1
NCgl0332	NC_003450.3	complement(355846..357228)	159.034	-0.0215994	-1.01508	0.896894	0.979906	1
NCgl0333	NC_003450.3	complement(357234..359240)	110.22	0.0991558	1.07115	0.564057	0.87729	1
NCgl0334	NC_003450.3	complement(359759..360316)	19.4134	-0.18525	-1.13701	0.607871	0.895291	1
NCgl0335	NC_003450.3	complement(360811..361881)	43.0723	-0.0820924	-1.05855	0.710211	0.930556	1
NCgl0336	NC_003450.3	complement(362054..363151)	604.683	-0.247356	-1.18703	0.145077	0.556443	1
NCgl0337	NC_003450.3	363824..365260	527.791	-0.263017	-1.19999	0.127653	0.530717	1
NCgl0338	NC_003450.3	365250..365855	328.688	-0.0219646	-1.01534	0.907469	0.980464	1
NCgl0339	NC_003450.3	365927..366841	330.871	-0.151311	-1.11058	0.319638	0.736827	1
NCgl0340	NC_003450.3	366877..368646	627.424	-0.378384	-1.29988	0.0794582	0.432157	1
NCgl0341	NC_003450.3	368647..369804	592.113	-0.390525	-1.31087	0.024259	0.236345	1
NCgl0342	NC_003450.3	369794..370408	520.335	-0.283184	-1.21688	0.0613114	0.382645	1
NCgl0343	NC_003450.3	370892..371776	78.6294	0.124762	1.09033	0.584337	0.886759	1
NCgl0344	NC_003450.3	371929..373422	92.3155	0.41343	1.33185	0.0104265	0.14285	1
NCgl0345	NC_003450.3	373500..374816	319.224	0.25048	1.1896	0.0929238	0.463762	1
NCgl0346	NC_003450.3	374833..375840	403.485	0.229971	1.17281	0.141672	0.550668	1
NCgl0347	NC_003450.3	375842..376879	357.606	0.292853	1.22506	0.0944045	0.46447	1
NCgl0348	NC_003450.3	377683..377835	0	NaN	NaN	NaN	NaN	NaN
NCgl0349	NC_003450.3	complement(378665..379837)	62.3683	0.498405	1.41265	0.00483	0.0846046	1
NCgl0350	NC_003450.3	complement(379847..380842)	184.405	0.0704694	1.05006	0.674848	0.915288	1
NCgl0351	NC_003450.3	381948..383111	176.612	0.111046	1.08001	0.629931	0.906417	1
NCgl0352	NC_003450.3	complement(383979..385190)	155.878	-0.198241	-1.1473	0.301458	0.723636	1
NCgl0353	NC_003450.3	complement(385371..386195)	192.444	0.103611	1.07446	0.689949	0.919436	1
NCgl0354	NC_003450.3	386556..387203	261.956	-0.0547627	-1.03869	0.760086	0.94674	1
NCgl0355	NC_003450.3	387692..389101	1155.57	0.0226141	1.0158	0.883514	0.977437	1
NCgl0356	NC_003450.3	389293..390171	302.041	-0.172941	-1.12735	0.493747	0.841455	1
NCgl0357	NC_003450.3	390161..390733	54.0684	0.353134	1.27733	0.168713	0.595842	1
NCgl0358	NC_003450.3	complement(390784..392193)	119.377	0.160438	1.11763	0.40288	0.793028	1
NCgl0359	NC_003450.3	392705..393478	1238.81	-0.197469	-1.14668	0.34001	0.75343	1
sdhA	NC_003450.3	393495..395516	2215.49	-0.335106	-1.26147	0.0465145	0.331618	1
NCgl0361	NC_003450.3	395516..396265	2132.55	-0.337705	-1.26374	0.04939	0.33799	1
NCgl0362	NC_003450.3	396324..396653	3251.9	-0.281714	-1.21564	0.191653	0.631428	1
NCgl0363	NC_003450.3	396741..396935	9.40399	0.222113	1.16644	0.629628	0.906417	1
NCgl0364	NC_003450.3	complement(397229..398206)	42.1813	-0.0334295	-1.02344	0.867817	0.976205	1
NCgl0365	NC_003450.3	398329..399582	80.6597	0.0235484	1.01646	0.900431	0.979906	1
NCgl0366	NC_003450.3	399598..400020	433.53	-0.462223	-1.37766	0.0104656	0.14285	1
NCgl0367	NC_003450.3	400039..400344	478.114	-0.45135	-1.36732	0.0228755	0.226606	1
NCgl0368	NC_003450.3	400545..401153	20.2855	0.665458	1.58607	0.0840358	0.440812	1
NCgl0369	NC_003450.3	401150..402799	20.7653	0.432627	1.34969	0.130184	0.53652	1
NCgl0370	NC_003450.3	402799..404433	26.2014	-0.132222	-1.09598	0.487636	0.838871	1
purU	NC_003450.3	complement(404505..405419)	69.1641	-0.0180864	-1.01262	0.933915	0.984213	1
NCgl0372	NC_003450.3	405474..406148	68.6922	-0.210129	-1.15679	0.360249	0.766178	1
NCgl0373	NC_003450.3	406550..407419	4.54839	0.177765	1.13113	0.679948	0.917528	1
NCgl0374	NC_003450.3	complement(407406..407708)	136.331	0.502164	1.41634	0.0373182	0.295344	1
NCgl0375	NC_003450.3	complement(407708..409975)	216.094	0.669353	1.59036	6.787e-05	0.004553	0.200348
NCgl0376	NC_003450.3	complement(410024..410476)	3.19585	0.870719	1.82857	0.147768	0.561556	1
NCgl0377	NC_003450.3	410707..412548	9.92172	-0.182591	-1.13492	0.467024	0.824426	1
NCgl0378	NC_003450.3	412557..413636	20.7136	-0.239567	-1.18064	0.344673	0.755552	1
NCgl0379	NC_003450.3	413637..414713	35.3144	-0.345761	-1.27082	0.0759334	0.430275	1
NCgl0380	NC_003450.3	414714..415529	30.0502	-0.397224	-1.31697	0.106404	0.486726	1
NCgl0381	NC_003450.3	415643..416602	4.12198	0.744198	1.67504	0.0846666	0.442364	1
NCgl0382	NC_003450.3	416603..417442	3.21715	0.286514	1.21969	0.543407	0.864821	1
NCgl0383	NC_003450.3	complement(417542..418354)	151.123	0.285013	1.21842	0.0776597	0.432157	1
NCgl0384	NC_003450.3	complement(418438..419253)	153.524	0.184826	1.13668	0.264828	0.696812	1
NCgl0385	NC_003450.3	complement(419254..419757)	1428.19	0.123179	1.08913	0.461072	0.823727	1
murB	NC_003450.3	419782..420888	133.656	0.199387	1.14821	0.329692	0.741022	1
NCgl0387	NC_003450.3	420881..421519	63.7389	0.424112	1.34175	0.037278	0.295344	1
NCgl0388	NC_003450.3	complement(422087..423793)	787.801	-0.281905	-1.2158	0.195155	0.636572	1
NCgl0389	NC_003450.3	423878..425134	146.116	0.0400927	1.02818	0.827592	0.966424	1
gpmA	NC_003450.3	425177..425923	2540.26	0.0729287	1.05185	0.614063	0.899163	1
NCgl0391	NC_003450.3	426015..427175	397.614	0.150508	1.10996	0.421182	0.805924	1
NCgl0392	NC_003450.3	427172..427870	268.694	0.0114667	1.00798	0.950439	0.989837	1
NCgl0393	NC_003450.3	428561..429442	13.895	-0.164442	-1.12073	0.610381	0.896115	1
NCgl0394	NC_003450.3	complement(429435..432005)	75.2825	-0.172177	-1.12676	0.367633	0.771325	1
NCgl0395	NC_003450.3	complement(432123..433028)	59.2341	-0.0543678	-1.0384	0.814918	0.959951	1
NCgl0396	NC_003450.3	433146..433991	593.541	0.00362	1.00251	0.982587	0.997701	1
NCgl0397	NC_003450.3	434019..434825	392.29	-0.140821	-1.10253	0.403386	0.793028	1
NCgl0398	NC_003450.3	434877..435698	769.221	-0.220498	-1.16514	0.273682	0.704367	1
NCgl0399	NC_003450.3	435949..436140	419.235	0.0125148	1.00871	0.947992	0.989209	1
NCgl0400	NC_003450.3	complement(436977..438044)	66.338	-0.150619	-1.11005	0.523404	0.855531	1
NCgl0401	NC_003450.3	438179..438427	10.0778	0.276008	1.21084	0.537268	0.861795	1
hemA	NC_003450.3	438513..439907	132.699	0.189491	1.14036	0.300124	0.723276	1
hemC	NC_003450.3	439909..440817	232.099	-0.102806	-1.07386	0.562136	0.876148	1
NCgl0404	NC_003450.3	441310..441594	46.9734	-0.156191	-1.11434	0.61736	0.902086	1
NCgl0405	NC_003450.3	complement(441598..442482)	26.0644	0.675305	1.59693	0.0226978	0.225602	1
NCgl0406	NC_003450.3	442758..444161	29.4536	-0.203892	-1.1518	0.301428	0.723636	1
NCgl0407	NC_003450.3	444185..446041	22.9463	-0.0581636	-1.04114	0.762258	0.946841	1
NCgl0408	NC_003450.3	446087..446524	59.2749	0.268309	1.2044	0.231491	0.659949	1
aroE_1	NC_003450.3	446538..447389	153.494	0.159062	1.11656	0.409212	0.795392	1
NCgl0410	NC_003450.3	complement(447395..447670)	73.7119	-0.283569	-1.2172	0.279339	0.708804	1
NCgl0411	NC_003450.3	complement(448127..449179)	68.3223	-0.438757	-1.35544	0.0535012	0.353964	1
NCgl0412	NC_003450.3	complement(449180..450757)	78.0473	-0.297792	-1.22926	0.0723124	0.419383	1
NCgl0413	NC_003450.3	complement(450834..451913)	245.181	-0.481601	-1.39629	0.008948	0.131902	1
NCgl0414	NC_003450.3	452637..454433	101.295	0.141424	1.10299	0.435974	0.81452	1
NCgl0415	NC_003450.3	454450..454878	35.2023	-0.205557	-1.15313	0.519647	0.853081	1
NCgl0416	NC_003450.3	454967..455986	226.336	0.149655	1.1093	0.401432	0.793028	1
NCgl0417	NC_003450.3	456016..456600	165.312	0.19868	1.14765	0.230867	0.659949	1
NCgl0418	NC_003450.3	456641..457153	147.776	-0.0615702	-1.0436	0.7687	0.949149	1
NCgl0419	NC_003450.3	457267..459903	123.844	-0.240124	-1.18109	0.156728	0.574736	1
hemE	NC_003450.3	459972..461096	48.7316	-0.0508808	-1.0359	0.807637	0.957874	1
NCgl0421	NC_003450.3	461112..462458	78.1718	0.170634	1.12555	0.364355	0.768818	1
NCgl0422	NC_003450.3	462566..463870	255.745	0.209446	1.15624	0.171908	0.600599	1
NCgl0423	NC_003450.3	463867..464475	274.171	0.123514	1.08938	0.510844	0.847338	1
NCgl0424	NC_003450.3	464482..465105	213.446	0.101383	1.0728	0.622895	0.902612	1
NCgl0425	NC_003450.3	465106..465912	107.518	0.157336	1.11523	0.35222	0.761723	1
NCgl0426	NC_003450.3	465949..467574	100.496	-0.0521324	-1.0368	0.775335	0.95038	1
NCgl0427	NC_003450.3	467648..468661	186.557	0.0178717	1.01246	0.922798	0.983074	1
NCgl0428	NC_003450.3	469370..470173	1.80065	0.170935	1.12579	0.74375	0.942148	1
NCgl0429	NC_003450.3	470184..470657	25.544	-0.042909	-1.03019	0.889052	0.979514	1
NCgl0430	NC_003450.3	complement(470654..471013)	389.74	-0.142565	-1.10387	0.512367	0.847817	1
NCgl0431	NC_003450.3	complement(471118..471420)	104.913	-0.299889	-1.23105	0.36209	0.766942	1
NCgl0432	NC_003450.3	471599..471850	375.536	-0.595872	-1.51139	0.0009075	0.0299834	1
NCgl0433	NC_003450.3	complement(471912..472808)	184.427	-0.0575687	-1.04071	0.731543	0.941937	1
NCgl0434	NC_003450.3	472948..473814	85.418	-0.0701016	-1.04979	0.771041	0.949599	1
NCgl0435	NC_003450.3	complement(473811..474941)	33.9636	0.138294	1.1006	0.473417	0.829393	1
NCgl0436	NC_003450.3	complement(474994..475401)	7.17391	-0.39618	-1.31602	0.391348	0.790195	1
NCgl0437	NC_003450.3	complement(475486..477048)	36.2726	-0.296758	-1.22838	0.171636	0.600599	1
NCgl0438	NC_003450.3	complement(477045..477995)	60.9499	-0.19955	-1.14834	0.310807	0.731846	1
NCgl0439	NC_003450.3	complement(478089..478973)	427.991	-0.299759	-1.23094	0.0584857	0.37379	1
NCgl0440	NC_003450.3	complement(478986..479303)	697.604	-0.084023	-1.05997	0.602236	0.894177	1
NCgl0441	NC_003450.3	complement(479449..480201)	32.1814	-0.190918	-1.14149	0.400639	0.793028	1
NCgl0442	NC_003450.3	complement(480205..480624)	18.621	-0.31984	-1.24819	0.342545	0.755552	1
NCgl0443	NC_003450.3	complement(480621..481001)	49.1439	0.322352	1.25037	0.331347	0.74228	1
NCgl0444	NC_003450.3	complement(481128..481391)	99.1809	-0.0337533	-1.02367	0.901384	0.979906	1
NCgl0445	NC_003450.3	complement(481391..482776)	129.883	-0.0127761	-1.0089	0.949282	0.989316	1
NCgl0446	NC_003450.3	complement(484103..485062)	160.254	0.0109806	1.00764	0.956195	0.992157	1
NCgl0447	NC_003450.3	complement(485074..485355)	24.159	-0.188432	-1.13952	0.591151	0.888319	1
NCgl0448	NC_003450.3	485354..485989	88.7566	-0.214707	-1.16047	0.294702	0.719103	1
NCgl0449	NC_003450.3	486001..487017	71.8802	-0.241119	-1.18191	0.295997	0.720348	1
NCgl0450	NC_003450.3	487028..488659	105.934	-0.167555	-1.12315	0.350933	0.760054	1
NCgl0451	NC_003450.3	488660..489103	50.3243	-0.322827	-1.25078	0.23023	0.659949	1
NCgl0452	NC_003450.3	489227..490450	115.69	-0.0397812	-1.02796	0.85544	0.973733	1
NCgl0453	NC_003450.3	490580..491941	33.5888	0.125054	1.09055	0.564679	0.877795	1
ubiE	NC_003450.3	491966..492658	290.519	0.227638	1.17092	0.206685	0.642426	1
NCgl0455	NC_003450.3	complement(492642..493916)	125.885	0.0673291	1.04778	0.743357	0.942148	1
NCgl0456	NC_003450.3	494061..495113	163.695	-0.0375038	-1.02634	0.86153	0.97442	1
secE	NC_003450.3	496810..497145	880.121	0.0630498	1.04467	0.666439	0.912914	1
nusG	NC_003450.3	497374..498330	457.295	-0.376863	-1.29852	0.0303596	0.269134	1
rplK	NC_003450.3	498598..499035	1607.77	-0.0966418	-1.06928	0.557223	0.873921	1
rplA	NC_003450.3	499162..499872	3427.1	-0.424252	-1.34188	0.00435	0.0801473	1
NCgl0461	NC_003450.3	complement(499922..501436)	63.5786	0.257309	1.19525	0.110017	0.497279	1
NCgl0462	NC_003450.3	501577..502923	3.00936	0.398953	1.31855	0.350703	0.760054	1
NCgl0463	NC_003450.3	502925..504286	5.81072	-0.00126	-1.00087	0.997396	0.999427	1
NCgl0464	NC_003450.3	504325..505572	8.54221	-0.461442	-1.37692	0.231779	0.659949	1
NCgl0465	NC_003450.3	505698..507650	258.104	-0.688252	-1.61133	0.001057	0.0339089	1
NCgl0466	NC_003450.3	507669..509084	69.859	-0.175934	-1.1297	0.368502	0.772189	1
NCgl0467	NC_003450.3	509094..509699	256.366	-0.194883	-1.14463	0.329246	0.741022	1
rplJ	NC_003450.3	509998..510513	8420.86	-0.188428	-1.13952	0.24917	0.682328	1
rplL	NC_003450.3	510591..510977	5349.85	-0.183571	-1.13569	0.221511	0.652171	1
NCgl0470	NC_003450.3	511503..512510	152.034	-0.0900629	-1.06442	0.650913	0.911631	1
rpoB	NC_003450.3	512931..516410	1189.14	-0.225737	-1.16937	0.192452	0.631558	1
NCgl0472	NC_003450.3	516494..520495	2129.18	-0.14295	-1.10416	0.415014	0.801398	1
NCgl0473	NC_003450.3	520671..520853	4.34208	-0.42776	-1.34514	0.597121	0.892393	1
NCgl0474	NC_003450.3	520865..521647	77.1624	0.450488	1.3665	0.0349014	0.28461	1
NCgl0475	NC_003450.3	complement(521676..522371)	228.259	-0.0553928	-1.03914	0.779099	0.95038	1
rpsL	NC_003450.3	522694..523062	1615.9	0.175043	1.129	0.317361	0.735248	1
NCgl0477	NC_003450.3	523069..523536	1762.34	-0.0115994	-1.00807	0.94708	0.988956	1
NCgl0478	NC_003450.3	523884..526013	1494.95	-0.262863	-1.19986	0.0820634	0.438586	1
NCgl0479	NC_003450.3	complement(523908..526070)	1411.17	-0.186067	-1.13766	0.277669	0.708804	1
tuf	NC_003450.3	526376..527566	11141.8	-0.308466	-1.23839	0.079014	0.432157	1
NCgl0481	NC_003450.3	528070..528771	32.2936	-0.107064	-1.07703	0.672408	0.913895	1
NCgl0482	NC_003450.3	complement(528776..529570)	42.9763	0.107242	1.07717	0.64393	0.90896	1
NCgl0483	NC_003450.3	complement(529589..530755)	26.2169	0.116017	1.08374	0.699637	0.923685	1
NCgl0484	NC_003450.3	complement(530745..531791)	17.9755	0.112091	1.08079	0.653195	0.912418	1
NCgl0485	NC_003450.3	532149..532526	7.65989	0.211456	1.15786	0.639596	0.908608	1
rpsJ	NC_003450.3	533099..533404	2064.93	-0.279679	-1.21392	0.12511	0.528363	1
rplC	NC_003450.3	533437..534093	2985.99	-0.327875	-1.25516	0.0220065	0.220214	1
rplD	NC_003450.3	534090..534746	4566.5	-0.33241	-1.25912	0.031316	0.271099	1
rplW	NC_003450.3	534746..535051	2044.81	-0.341162	-1.26678	0.0470159	0.333632	1
rplB	NC_003450.3	535076..535918	5116.99	-0.34735	-1.27222	0.0308956	0.271099	1
rpsS	NC_003450.3	535935..536213	4592.45	-0.130736	-1.09485	0.520412	0.853081	1
rplV	NC_003450.3	536217..536579	6597	-0.471266	-1.38633	0.001256	0.0374459	1
rpsC	NC_003450.3	536579..537325	6932.26	-0.342559	-1.268	0.039936	0.307202	1
rplP	NC_003450.3	537328..537744	4757.68	0.0541085	1.03822	0.707129	0.928504	1
rpmC	NC_003450.3	537744..537974	5456.31	-0.38135	-1.30256	0.0856917	0.446048	1
rpsQ	NC_003450.3	537977..538255	9850.25	-0.408753	-1.32754	0.005659	0.094915	1
NCgl0497	NC_003450.3	complement(538378..538647)	70.4034	-0.278004	-1.21252	0.278635	0.708804	1
NCgl0498	NC_003450.3	complement(538715..539413)	97.8311	-0.26419	-1.20096	0.231858	0.659949	1
rplN	NC_003450.3	539741..540109	3518.49	-0.120307	-1.08697	0.54622	0.865861	1
rplX	NC_003450.3	540112..540426	1620.32	-0.381782	-1.30295	0.0483118	0.336583	1
rplE	NC_003450.3	540426..541001	2943.21	-0.114065	-1.08227	0.474613	0.830604	1
NCgl0502	NC_003450.3	541108..542082	69.7875	0.0490923	1.03461	0.827615	0.966424	1
NCgl0503	NC_003450.3	complement(542087..542896)	373.184	-0.171923	-1.12656	0.278274	0.708804	1
NCgl0504	NC_003450.3	complement(542918..543412)	34.7063	0.348608	1.27333	0.241613	0.673082	1
NCgl0505	NC_003450.3	complement(543412..544329)	40.1618	0.313223	1.24248	0.208893	0.643911	1
NCgl0506	NC_003450.3	complement(544332..544640)	55.2851	0.542015	1.456	0.0756341	0.430196	1
NCgl0507	NC_003450.3	complement(544754..546889)	229.279	-0.491543	-1.40595	0.0156219	0.179948	1
NCgl0508	NC_003450.3	547458..548087	219.171	-0.309385	-1.23918	0.121409	0.520174	1
NCgl0509	NC_003450.3	complement(548184..548990)	146.816	-0.136517	-1.09925	0.415543	0.801398	1
NCgl0510	NC_003450.3	complement(548987..550696)	204.189	-0.006838	-1.00475	0.965371	0.994357	1
NCgl0511	NC_003450.3	complement(550696..551808)	376.953	0.192846	1.14302	0.205782	0.642426	1
NCgl0512	NC_003450.3	complement(551851..552924)	358.219	-0.0271117	-1.01897	0.852335	0.972967	1
NCgl0513	NC_003450.3	complement(552945..554129)	376.611	0.233497	1.17568	0.168943	0.595842	1
NCgl0514	NC_003450.3	complement(554449..554934)	10.9224	0.128374	1.09306	0.69605	0.921408	1
rpsH	NC_003450.3	555331..555729	4564.7	-0.0612807	-1.04339	0.66983	0.913787	1
rplF	NC_003450.3	555749..556285	5555.44	-0.379197	-1.30062	0.0175694	0.190679	1
rplR	NC_003450.3	556289..556693	4592.76	-0.253491	-1.19209	0.0830365	0.440079	1
rpsE	NC_003450.3	556734..557369	6105.22	-0.127194	-1.09217	0.426335	0.806897	1
rpmD	NC_003450.3	557373..557558	6079.54	-0.389709	-1.31013	0.0809648	0.435352	1
rplO	NC_003450.3	557565..558011	5366.57	-0.254079	-1.19257	0.0569903	0.369748	1
NCgl0521	NC_003450.3	complement(558194..558517)	9.86863	-0.441161	-1.3577	0.3545	0.763272	1
NCgl0522	NC_003450.3	complement(558604..558969)	12.2292	-0.450225	-1.36625	0.228186	0.659949	1
NCgl0523	NC_003450.3	complement(559141..560634)	17.5933	-0.222249	-1.16655	0.34279	0.755552	1
NCgl0524	NC_003450.3	complement(560631..561368)	12.7825	-0.323854	-1.25167	0.41186	0.797776	1
NCgl0525	NC_003450.3	complement(561365..562633)	14.2714	-0.160579	-1.11774	0.527883	0.855895	1
NCgl0526	NC_003450.3	complement(562643..562963)	8.66216	-0.675156	-1.59677	0.186889	0.625264	1
NCgl0527	NC_003450.3	complement(562990..563736)	16.1788	-0.22945	-1.17239	0.447749	0.818752	1
NCgl0528	NC_003450.3	complement(563729..565630)	9.05222	-0.500758	-1.41496	0.168557	0.595842	1
NCgl0529	NC_003450.3	complement(565677..566771)	7.38933	-0.453345	-1.36921	0.172091	0.600599	1
NCgl0530	NC_003450.3	complement(566796..568082)	5.37777	-0.0840259	-1.05997	0.778988	0.95038	1
NCgl0531	NC_003450.3	complement(568269..569075)	39.6249	-0.0313993	-1.022	0.909687	0.980464	1
secY	NC_003450.3	569452..570774	331.491	0.074211	1.05279	0.680181	0.917528	1
adk	NC_003450.3	570774..571319	852.546	0.0625627	1.04432	0.736923	0.941955	1
NCgl0534	NC_003450.3	571476..572270	205.534	0.165385	1.12147	0.403842	0.793028	1
NCgl0535	NC_003450.3	572430..573179	1746.77	-0.127563	-1.09245	0.508857	0.846133	1
infA	NC_003450.3	573407..573625	4055.38	0.290884	1.22339	0.100316	0.474561	1
rpsM	NC_003450.3	573816..574184	2699.58	0.002649	1.00184	0.990423	0.999427	1
NCgl0538	NC_003450.3	574187..574591	3594.38	-0.165019	-1.12118	0.346078	0.755968	1
rpsD	NC_003450.3	574615..575220	5610.11	-0.0981789	-1.07042	0.513523	0.849247	1
NCgl0540	NC_003450.3	575338..576354	5085.47	-0.31718	-1.24589	0.0697214	0.408368	1
rplQ	NC_003450.3	576410..576901	4593.88	-0.0928196	-1.06645	0.510133	0.84697	1
truA	NC_003450.3	577042..577926	67.4768	-0.175435	-1.12931	0.346755	0.756556	1
NCgl0543	NC_003450.3	578033..580432	93.8452	-0.0193038	-1.01347	0.907861	0.980464	1
NCgl0544	NC_003450.3	complement(580433..580891)	65.6047	0.0742465	1.05281	0.809278	0.958115	1
NCgl0545	NC_003450.3	complement(580916..581221)	15.1395	0.463663	1.37904	0.265203	0.696812	1
NCgl0546	NC_003450.3	581406..582665	2.78862	-0.97402	-1.96431	0.0441225	0.323408	1
NCgl0547	NC_003450.3	582684..584231	57.9447	-0.117118	-1.08457	0.474764	0.830604	1
NCgl0548	NC_003450.3	584316..585623	95.8168	-0.289379	-1.22211	0.145143	0.556443	1
NCgl0549	NC_003450.3	585823..586251	121.92	-0.0349282	-1.02451	0.878476	0.976213	1
NCgl0550	NC_003450.3	complement(586396..587640)	4.96139	0.186313	1.13785	0.502024	0.845127	1
NCgl0551	NC_003450.3	complement(587642..589024)	1.57174	-0.125144	-1.09062	0.773748	0.95038	1
NCgl0552	NC_003450.3	589251..592865	0.705487	-0.409506	-1.32823	0.407027	0.793186	1
NCgl0553	NC_003450.3	592862..593764	6.97034	-0.008419	-1.00585	0.977711	0.995242	1
NCgl0554	NC_003450.3	593935..594261	5.90303	0.0567121	1.04009	0.897139	0.979906	1
NCgl0555	NC_003450.3	594293..594583	1.1521	-1.53086	-2.88958	0.380163	0.779319	1
rplM	NC_003450.3	594939..595382	4612	-0.174239	-1.12837	0.215748	0.647429	1
rpsI	NC_003450.3	595382..595930	2331.26	-0.0707946	-1.05029	0.724678	0.937437	1
glmM	NC_003450.3	596109..597452	326.311	0.139908	1.10184	0.415733	0.801398	1
NCgl0559	NC_003450.3	597892..598197	6.30814	0.29549	1.2273	0.515778	0.85071	1
NCgl0560	NC_003450.3	598194..599705	6.76623	0.421167	1.33901	0.24674	0.678847	1
NCgl0561	NC_003450.3	599699..599935	58.2345	0.0391011	1.02747	0.894224	0.979906	1
NCgl0562	NC_003450.3	complement(600019..600876)	791.015	0.0494328	1.03486	0.780429	0.95038	1
alr	NC_003450.3	600971..602056	35.5586	-0.0525107	-1.03707	0.840186	0.969685	1
NCgl0564	NC_003450.3	602080..602577	72.289	0.148385	1.10833	0.472625	0.82899	1
NCgl0565	NC_003450.3	602811..604412	1236.67	-0.193671	-1.14367	0.202735	0.642426	1
NCgl0566	NC_003450.3	604428..605711	426.498	0.209589	1.15636	0.224911	0.658669	1
NCgl0567	NC_003450.3	605718..606395	216.66	0.335722	1.26201	0.103648	0.482684	1
NCgl0568	NC_003450.3	606392..606901	122.063	0.375232	1.29705	0.09439	0.46447	1
NCgl0569	NC_003450.3	606905..607939	167.478	0.192278	1.14257	0.326928	0.738923	1
NCgl0570	NC_003450.3	607958..609682	120.741	0.0683768	1.04854	0.715289	0.93306	1
NCgl0571	NC_003450.3	609756..610178	48.7377	-0.043674	-1.03074	0.860354	0.97442	1
groES	NC_003450.3	610348..610647	3689.11	0.535535	1.44948	0.009866	0.137672	1
groEL_1	NC_003450.3	610659..612275	5106.5	0.439492	1.35613	0.008679	0.129395	1
NCgl0574	NC_003450.3	complement(612415..612714)	63.3779	0.223192	1.16731	0.520627	0.853081	1
NCgl0575	NC_003450.3	613156..613722	141.623	0.0496123	1.03499	0.799068	0.955865	1
NCgl0576	NC_003450.3	613722..614750	788.967	-0.248955	-1.18835	0.144725	0.556288	1
NCgl0577	NC_003450.3	complement(614800..615189)	94.9806	-0.0591725	-1.04187	0.770546	0.949599	1
NCgl0578	NC_003450.3	615336..616856	301.11	-0.0844726	-1.0603	0.646357	0.910555	1
NCgl0579	NC_003450.3	616973..618097	244.068	-0.174757	-1.12877	0.359556	0.766047	1
NCgl0580	NC_003450.3	complement(618090..618995)	41.1199	0.403108	1.32235	0.132443	0.539435	1
NCgl0581	NC_003450.3	619086..619997	44.8708	0.927848	1.90244	0.001227	0.0373372	1
guaA	NC_003450.3	620004..621575	917.932	0.251016	1.19004	0.205874	0.642426	1
NCgl0583	NC_003450.3	621717..622160	189.116	0.254504	1.19293	0.231036	0.659949	1
NCgl0584	NC_003450.3	complement(622457..623635)	82.9053	-0.24893	-1.18833	0.219533	0.650013	1
NCgl0585	NC_003450.3	623884..624942	38.1404	-0.0342528	-1.02403	0.870607	0.976205	1
NCgl0586	NC_003450.3	624985..625677	319.503	-0.0921792	-1.06598	0.572048	0.878429	1
NCgl0587	NC_003450.3	625677..626003	252.65	0.203647	1.15161	0.346229	0.755968	1
NCgl0588	NC_003450.3	complement(626067..626510)	185.421	0.145015	1.10574	0.485848	0.838871	1
NCgl0589	NC_003450.3	complement(626574..627395)	50.3375	-0.353442	-1.27761	0.0535983	0.353964	1
NCgl0590	NC_003450.3	627763..628554	29.5989	-0.782875	-1.72056	0.001983	0.0490594	1
NCgl0591	NC_003450.3	628563..630143	25.2612	-0.748952	-1.68057	0.000334	0.0161623	0.985899
NCgl0592	NC_003450.3	complement(630148..630786)	266.805	-0.453333	-1.3692	0.0260437	0.246119	1
NCgl0593	NC_003450.3	630949..631812	82.4396	0.274079	1.20922	0.202689	0.642426	1
ubiA	NC_003450.3	complement(631821..632684)	98.8604	0.401649	1.32102	0.0937488	0.46434	1
NCgl0595	NC_003450.3	complement(632687..633079)	56.9755	0.221729	1.16613	0.408738	0.795382	1
NCgl0596	NC_003450.3	complement(633076..633525)	111.644	-0.0902875	-1.06458	0.675299	0.915288	1
NCgl0597	NC_003450.3	complement(633529..635175)	123.705	0.527032	1.44096	0.00452	0.0818634	1
NCgl0598	NC_003450.3	complement(635175..636089)	98.0968	0.440263	1.35685	0.0342624	0.283079	1
NCgl0599	NC_003450.3	complement(636086..638224)	169.205	0.570585	1.48513	0.0001022	0.00656	0.301764
NCgl0600	NC_003450.3	complement(638314..639462)	34.6075	0.299446	1.23067	0.164762	0.591699	1
NCgl0601	NC_003450.3	639624..640211	191.388	0.591205	1.5065	0.0004843	0.0198604	1
NCgl0602	NC_003450.3	complement(640229..640879)	435.724	0.552394	1.46652	0.001019	0.0330593	1
NCgl0603	NC_003450.3	640953..642560	49.0376	0.127361	1.09229	0.549322	0.867537	1
NCgl0604	NC_003450.3	complement(642553..644001)	73.3351	0.309872	1.2396	0.0889722	0.453224	1
NCgl0605	NC_003450.3	644026..644781	73.1519	0.139112	1.10123	0.588423	0.888319	1
NCgl0606	NC_003450.3	complement(645173..647590)	35.0853	0.0482029	1.03398	0.758276	0.946267	1
NCgl0607	NC_003450.3	complement(647590..648309)	33.6461	0.0687199	1.04879	0.794506	0.955514	1
NCgl0608	NC_003450.3	complement(648437..649114)	107.773	-0.0656767	-1.04658	0.774406	0.95038	1
NCgl0609	NC_003450.3	complement(649111..650193)	150.082	-0.117666	-1.08498	0.521327	0.853081	1
NCgl0610	NC_003450.3	complement(650389..651288)	589.554	-0.0145791	-1.01016	0.934136	0.984213	1
dnaE2	NC_003450.3	651448..654615	7.36196	-0.426773	-1.34422	0.141561	0.550668	1
NCgl0612	NC_003450.3	654676..655125	184.017	-0.0144314	-1.01005	0.931338	0.984213	1
NCgl0613	NC_003450.3	655122..656537	137.07	0.161496	1.11845	0.395822	0.792492	1
NCgl0614	NC_003450.3	656547..657218	118.507	-0.100747	-1.07233	0.585672	0.887787	1
NCgl0615	NC_003450.3	complement(657202..658002)	53.7397	0.331237	1.25809	0.0943771	0.46447	1
NCgl0616	NC_003450.3	658155..658931	260.939	-0.0731744	-1.05203	0.695812	0.921408	1
NCgl0617	NC_003450.3	658933..659427	137.46	0.137336	1.09987	0.513806	0.849247	1
NCgl0618	NC_003450.3	659543..660541	25.6542	-0.0510987	-1.03605	0.843547	0.971469	1
NCgl0619	NC_003450.3	complement(660647..661120)	37.0501	-0.0392993	-1.02761	0.873067	0.976213	1
NCgl0620	NC_003450.3	661166..662020	417.778	0.037699	1.02648	0.811366	0.958829	1
NCgl0621	NC_003450.3	662027..662377	131.987	-0.0603201	-1.0427	0.783852	0.951978	1
NCgl0622	NC_003450.3	complement(662379..663761)	190.889	-0.337554	-1.26361	0.0895249	0.453224	1
NCgl0623	NC_003450.3	complement(664123..664947)	61.7052	-0.127523	-1.09242	0.599814	0.893366	1
metX	NC_003450.3	complement(665180..666313)	74.4627	-0.218767	-1.16374	0.324958	0.738151	1
NCgl0625	NC_003450.3	complement(666457..667770)	445.921	0.153679	1.1124	0.370618	0.772189	1
NCgl0626	NC_003450.3	668189..670468	142.317	-0.431334	-1.34848	0.004046	0.0790902	1
NCgl0629	NC_003450.3	672665..673579	188.151	-0.256985	-1.19498	0.388093	0.786308	1
NCgl0630	NC_003450.3	673608..674759	252.351	-0.494902	-1.40922	0.088398	0.451799	1
NCgl0631	NC_003450.3	complement(675079..676122)	14.5905	-0.180206	-1.13305	0.640725	0.9089	1
NCgl0632	NC_003450.3	complement(676215..676937)	43.6474	-0.0675372	-1.04793	0.805488	0.956092	1
NCgl0633	NC_003450.3	complement(677044..677748)	76.6377	-0.229762	-1.17264	0.299151	0.723254	1
NCgl0634	NC_003450.3	complement(677828..680044)	1116.22	-0.0174116	-1.01214	0.900174	0.979906	1
NCgl0635	NC_003450.3	complement(680128..681027)	20.1438	-0.279951	-1.21415	0.277372	0.708804	1
NCgl0636	NC_003450.3	complement(681037..681846)	17.7586	-0.249794	-1.18904	0.394849	0.792382	1
NCgl0637	NC_003450.3	complement(681843..682871)	34.4226	0.330633	1.25757	0.241965	0.673082	1
NCgl0638	NC_003450.3	complement(682868..683863)	46.7379	-0.0952708	-1.06827	0.683845	0.917528	1
NCgl0639	NC_003450.3	complement(683873..684925)	55.4524	0.0237165	1.01657	0.899161	0.979906	1
NCgl0640	NC_003450.3	685109..686383	26.0402	-0.0959158	-1.06874	0.687263	0.919436	1
NCgl0641	NC_003450.3	686435..687349	97.2066	-0.039917	-1.02805	0.811014	0.958829	1
NCgl0642	NC_003450.3	687351..688010	40.4565	-0.0456725	-1.03216	0.858851	0.97442	1
NCgl0643	NC_003450.3	688147..688338	103.039	-0.107682	-1.0775	0.68372	0.917528	1
NCgl0644	NC_003450.3	complement(688913..689890)	32.961	0.154648	1.11315	0.593721	0.890129	1
NCgl0645	NC_003450.3	complement(689914..690696)	23.0501	0.227546	1.17084	0.387165	0.785397	1
NCgl0646	NC_003450.3	complement(690703..691722)	115.25	0.434704	1.35163	0.0247293	0.239347	1
NCgl0647	NC_003450.3	691882..692919	335.326	-0.0172233	-1.01201	0.920811	0.98147	1
NCgl0648	NC_003450.3	693028..694113	777.308	-0.749682	-1.68142	5.835e-05	0.004006	0.172243
NCgl0649	NC_003450.3	694172..695077	1369.72	-0.234006	-1.1761	0.273521	0.704367	1
NCgl0650	NC_003450.3	complement(695074..696384)	92.0975	0.117921	1.08517	0.473261	0.829393	1
NCgl0651	NC_003450.3	complement(696766..697995)	118.266	0.009507	1.00661	0.969529	0.994515	1
NCgl0652	NC_003450.3	complement(698062..698922)	1.31354	-1.45061	-2.73323	0.201541	0.642426	1
NCgl0653	NC_003450.3	complement(698919..699182)	1.82449	-0.567256	-1.4817	0.63686	0.907786	1
upp	NC_003450.3	699281..699916	176.697	-0.0688886	-1.04891	0.664609	0.912804	1
NCgl0655	NC_003450.3	700010..700384	189.169	0.19376	1.14374	0.377207	0.777236	1
NCgl0656	NC_003450.3	complement(700381..701973)	279.139	-0.29609	-1.22781	0.100474	0.474561	1
NCgl0657	NC_003450.3	702081..703265	122.22	-0.113907	-1.08215	0.589399	0.888319	1
NCgl0658	NC_003450.3	703405..704814	295.212	-0.276422	-1.21119	0.0783403	0.432157	1
NCgl0659	NC_003450.3	705211..708633	692.769	-0.317537	-1.2462	0.0238684	0.23331	1
NCgl0660	NC_003450.3	708839..709711	15.4777	0.0383796	1.02696	0.901566	0.979906	1
NCgl0661	NC_003450.3	709793..710281	182.313	-1.24195	-2.36519	0.0001338	0.007747	0.395077
NCgl0662	NC_003450.3	complement(710517..711605)	2.5923	-1.51303	-2.85409	0.003448	0.07108	1
NCgl0663	NC_003450.3	711724..712650	6.74526	-0.436104	-1.35295	0.156441	0.574736	1
NCgl0664	NC_003450.3	712738..714234	26.8019	-0.426932	-1.34437	0.0263709	0.247674	1
NCgl0665	NC_003450.3	714231..715148	47.3161	-0.292249	-1.22455	0.196217	0.638296	1
NCgl0666	NC_003450.3	715141..716286	92.714	-0.322183	-1.25022	0.125569	0.528647	1
NCgl0667	NC_003450.3	complement(716283..716660)	77.1095	0.160212	1.11745	0.57067	0.878429	1
NCgl0668	NC_003450.3	complement(716684..718009)	59.8303	0.620955	1.53789	0.002461	0.057193	1
NCgl0669	NC_003450.3	718171..718353	20.8004	-0.136109	-1.09894	0.756148	0.946267	1
NCgl0670	NC_003450.3	complement(718577..720352)	1995.59	-0.0387416	-1.02722	0.803364	0.956092	1
NCgl0671	NC_003450.3	complement(720544..721449)	870.869	-0.100174	-1.0719	0.578525	0.883501	1
NCgl0672	NC_003450.3	721777..722844	82.943	-0.126294	-1.09149	0.444919	0.818037	1
NCgl0673	NC_003450.3	complement(722922..723338)	611.028	0.036762	1.02581	0.860606	0.97442	1
NCgl0674	NC_003450.3	723412..725562	50.7027	0.0265708	1.01859	0.872409	0.976213	1
maf	NC_003450.3	complement(725869..726462)	659.668	0.0002105	1.00015	0.998907	0.999724	1
NCgl0676	NC_003450.3	complement(726467..726715)	918.317	-0.0363673	-1.02553	0.83561	0.9684	1
NCgl0677	NC_003450.3	complement(726739..728352)	663.555	-0.0985806	-1.07072	0.644155	0.90896	1
NCgl0678	NC_003450.3	complement(728693..730324)	2378.92	0.23595	1.17768	0.169983	0.598081	1
NCgl0679	NC_003450.3	730493..731302	44.3252	0.167019	1.12274	0.450255	0.819499	1
NCgl0680	NC_003450.3	731387..731800	167.532	-0.0112437	-1.00782	0.961849	0.993832	1
NCgl0681	NC_003450.3	731857..733020	160.858	0.181008	1.13368	0.326105	0.738151	1
NCgl0682	NC_003450.3	733060..734946	14.4235	0.320036	1.24836	0.143206	0.55333	1
NCgl0683	NC_003450.3	734984..735343	47.1849	0.0718195	1.05104	0.809464	0.958115	1
NCgl0684	NC_003450.3	735402..735899	103.423	-0.0418894	-1.02946	0.847739	0.971469	1
NCgl0685	NC_003450.3	735899..736354	139.269	0.191761	1.14216	0.33926	0.75343	1
NCgl0686	NC_003450.3	736413..737207	54.7523	0.0415514	1.02922	0.839439	0.969567	1
NCgl0687	NC_003450.3	complement(737213..738529)	15.6827	0.159719	1.11707	0.528781	0.85626	1
NCgl0688	NC_003450.3	complement(738670..740115)	70.0832	0.0571336	1.0404	0.754719	0.946267	1
fabG	NC_003450.3	complement(740225..741016)	412.137	0.0522709	1.0369	0.743415	0.942148	1
NCgl0690	NC_003450.3	741397..741768	352.738	-0.125761	-1.09108	0.550794	0.869024	1
NCgl0691	NC_003450.3	complement(741815..742381)	111.494	0.229143	1.17214	0.292389	0.71808	1
NCgl0692	NC_003450.3	742409..742831	86.9945	-0.116536	-1.08413	0.537366	0.861795	1
NCgl0693	NC_003450.3	complement(742828..743052)	118.266	-0.213785	-1.15973	0.416092	0.801398	1
NCgl0694	NC_003450.3	complement(743064..743900)	140.29	-0.748255	-1.67976	4.954e-05	0.003482	0.146245
NCgl0695	NC_003450.3	complement(743897..744931)	117.673	-0.43097	-1.34814	0.004569	0.0821505	1
NCgl0696	NC_003450.3	complement(745043..745498)	61.6529	-0.431223	-1.34838	0.138594	0.547697	1
NCgl0697	NC_003450.3	complement(745619..746893)	598.942	-0.361114	-1.28442	0.0321734	0.275293	1
NCgl0698	NC_003450.3	complement(747028..748026)	102.311	0.237892	1.17927	0.186462	0.625264	1
NCgl0699	NC_003450.3	748020..748445	63.7204	-0.0448634	-1.03159	0.86912	0.976205	1
NCgl0700	NC_003450.3	complement(748883..753685)	40.3602	-0.591737	-1.50706	0.0005476	0.0215519	1
NCgl0701	NC_003450.3	complement(753694..757395)	93.156	-0.218884	-1.16383	0.159027	0.579083	1
NCgl0702	NC_003450.3	complement(757627..758280)	518.179	-0.0227091	-1.01587	0.905443	0.980464	1
NCgl0703	NC_003450.3	complement(758361..760796)	115.427	-0.228763	-1.17183	0.214808	0.647429	1
NCgl0704	NC_003450.3	complement(760903..763203)	92.8529	-0.399967	-1.31948	0.0360185	0.29159	1
NCgl0705	NC_003450.3	complement(763234..769536)	110.634	-0.355881	-1.27977	0.0418581	0.315217	1
NCgl0706	NC_003450.3	complement(769544..774142)	175.665	-0.243887	-1.18418	0.14836	0.561723	1
NCgl0707	NC_003450.3	complement(774147..777035)	111.909	-0.0431921	-1.03039	0.792573	0.955148	1
NCgl0708	NC_003450.3	complement(777155..778711)	55.1025	-0.0653947	-1.04637	0.693361	0.920183	1
NCgl0709	NC_003450.3	779041..779913	44.8854	0.372709	1.29478	0.0774706	0.432157	1
NCgl0710	NC_003450.3	780086..781174	119.558	0.128005	1.09278	0.516557	0.850935	1
NCgl0711	NC_003450.3	781564..781878	203.447	0.0673061	1.04776	0.750038	0.944588	1
NCgl0712	NC_003450.3	complement(782159..782563)	221.626	0.0422661	1.02973	0.802255	0.956092	1
NCgl0713	NC_003450.3	782712..783104	188.123	-0.116388	-1.08402	0.636959	0.907786	1
manB	NC_003450.3	783184..784560	318.884	-0.0632729	-1.04483	0.735386	0.941955	1
NCgl0715	NC_003450.3	784635..785642	148.122	-0.236194	-1.17788	0.271274	0.702432	1
NCgl0716	NC_003450.3	785643..786827	89.9132	-0.0868086	-1.06202	0.603483	0.894862	1
NCgl0717	NC_003450.3	complement(787167..787952)	823.076	0.374889	1.29674	0.037818	0.296912	1
NCgl0718	NC_003450.3	788196..788549	236.959	0.004757	1.0033	0.976903	0.995242	1
NCgl0719	NC_003450.3	788660..790096	427.633	0.0678332	1.04814	0.7032	0.925839	1
NCgl0720	NC_003450.3	790096..790707	280.239	0.144912	1.10566	0.438716	0.815757	1
NCgl0721	NC_003450.3	790732..791412	328.016	-0.307166	-1.23727	0.0780035	0.432157	1
NCgl0722	NC_003450.3	791512..793011	98.5695	-0.47514	-1.39005	0.0150108	0.176823	1
NCgl0723	NC_003450.3	793008..794714	96.795	-0.315885	-1.24478	0.111128	0.500841	1
NCgl0724	NC_003450.3	794714..795304	42.7274	-0.196532	-1.14594	0.399193	0.793028	1
NCgl0725	NC_003450.3	795448..796113	6185.02	-0.503753	-1.4179	0.002001	0.0490594	1
secA	NC_003450.3	796250..798787	381.963	-0.181839	-1.13433	0.380204	0.779319	1
NCgl0727a	NC_003450.3	complement(798784..799167)	17.0911	0.27446	1.20954	0.369072	0.772189	1
NCgl0727	NC_003450.3	799284..799694	274.916	-0.143886	-1.10488	0.391918	0.790195	1
NCgl0728	NC_003450.3	799697..800203	163.269	-0.0709684	-1.05042	0.660702	0.912804	1
NCgl0729	NC_003450.3	complement(800205..801089)	213.532	0.0270159	1.0189	0.89655	0.979906	1
NCgl0730	NC_003450.3	complement(801187..802479)	347.421	-0.007194	-1.005	0.969786	0.994515	1
NCgl0731	NC_003450.3	802508..803131	68.1781	-0.128283	-1.09299	0.514918	0.85061	1
NCgl0732	NC_003450.3	complement(803128..804240)	29.7435	0.312667	1.242	0.300916	0.723636	1
NCgl0733	NC_003450.3	804408..805028	133.8	-0.0921695	-1.06597	0.625095	0.904264	1
NCgl0734a	NC_003450.3	805031..805300	198.391	0.614194	1.5307	0.001513	0.0409859	1
NCgl0734	NC_003450.3	complement(805532..805792)	1165.57	0.392834	1.31297	0.15001	0.564986	1
NCgl0735	NC_003450.3	806318..806740	24.4281	-0.349365	-1.274	0.399979	0.793028	1
NCgl0736	NC_003450.3	complement(806737..807939)	64.3712	-0.0647841	-1.04593	0.76053	0.946841	1
NCgl0737	NC_003450.3	complement(807943..809217)	188.033	0.0609211	1.04313	0.740512	0.942148	1
NCgl0738	NC_003450.3	809286..809513	205.405	-0.232673	-1.17501	0.286581	0.71309	1
NCgl0739	NC_003450.3	809528..810397	261.033	0.0983043	1.07051	0.561019	0.87487	1
NCgl0740	NC_003450.3	810405..811166	129.193	0.006569	1.00456	0.972651	0.99477	1
NCgl0741	NC_003450.3	811170..814220	122.549	0.008025	1.00558	0.959763	0.993763	1
NCgl0742	NC_003450.3	814213..817425	108.368	-0.0193778	-1.01352	0.90429	0.980464	1
NCgl0743	NC_003450.3	817465..818526	111.326	-0.159952	-1.11725	0.333921	0.746768	1
NCgl0744	NC_003450.3	818523..819239	89.9509	-0.2897	-1.22239	0.0970167	0.467215	1
NCgl0745	NC_003450.3	819254..821290	92.2907	-0.271803	-1.20732	0.131803	0.538895	1
NCgl0746	NC_003450.3	complement(821287..822087)	20.7247	0.291998	1.22433	0.316341	0.735248	1
NCgl0747	NC_003450.3	822184..822672	33.7505	0.721039	1.64837	0.0174881	0.190497	1
NCgl0748	NC_003450.3	complement(822677..824104)	1200.01	0.531353	1.44528	0.005465	0.092709	1
NCgl0749	NC_003450.3	824190..825242	60.1269	0.12088	1.0874	0.502913	0.845127	1
NCgl0750	NC_003450.3	complement(825239..825658)	123.07	-0.112794	-1.08132	0.589725	0.888319	1
NCgl0751	NC_003450.3	complement(825993..826517)	118.024	0.179101	1.13218	0.355403	0.763272	1
NCgl0752	NC_003450.3	826616..829573	800.116	-0.122349	-1.08851	0.378468	0.778005	1
NCgl0753	NC_003450.3	complement(829624..830985)	13.356	-0.16456	-1.12082	0.50876	0.846133	1
NCgl0754	NC_003450.3	831015..831974	262.243	-0.0319783	-1.02241	0.872157	0.976213	1
NCgl0755	NC_003450.3	831971..832573	325.014	-0.0919558	-1.06581	0.634784	0.907786	1
NCgl0756	NC_003450.3	complement(832792..833157)	20.5224	-0.41503	-1.33333	0.282361	0.711911	1
NCgl0757	NC_003450.3	833572..834636	146.965	-0.015742	-1.01097	0.951001	0.989899	1
NCgl0758	NC_003450.3	834927..835391	4.15117	1.91806	3.77915	0.009686	0.137672	1
NCgl0759	NC_003450.3	835433..835840	2.87064	-0.388056	-1.30863	0.536256	0.861795	1
NCgl0760	NC_003450.3	837312..838895	24.4393	-0.103598	-1.07445	0.617893	0.902086	1
NCgl0761	NC_003450.3	838925..839356	325.737	0.276738	1.21145	0.153564	0.568785	1
NCgl0762	NC_003450.3	839409..839633	105.523	1.045	2.06337	0.000218	0.0112917	0.643627
NCgl0763	NC_003450.3	839630..840142	72.9974	0.658731	1.57869	0.0243569	0.236518	1
NCgl0764	NC_003450.3	complement(840434..840745)	16.8961	-0.814165	-1.75828	0.0510678	0.343399	1
NCgl0765	NC_003450.3	complement(841514..842296)	372.746	0.133406	1.09688	0.437956	0.815676	1
NCgl0766	NC_003450.3	complement(842303..843178)	302.532	-0.0842082	-1.06011	0.669126	0.913787	1
prfB	NC_003450.3	843257..844363	135.24	-0.0184282	-1.01286	0.928493	0.984213	1
NCgl0768	NC_003450.3	844495..845184	60.7063	0.026636	1.01863	0.89078	0.979906	1
NCgl0769	NC_003450.3	845198..846100	45.2243	-0.323099	-1.25101	0.0970199	0.467215	1
smpB	NC_003450.3	846137..846631	209.602	0.127957	1.09274	0.509092	0.846133	1
NCgl0771	NC_003450.3	846632..846985	136.32	0.0301874	1.02114	0.883764	0.977437	1
NCgl0772	NC_003450.3	847727..848029	16.4908	-0.201525	-1.14991	0.559221	0.873921	1
NCgl0773	NC_003450.3	complement(848496..849323)	5.94474	0.439382	1.35602	0.288548	0.713395	1
NCgl0774	NC_003450.3	complement(849323..850243)	6.60198	0.552581	1.46671	0.10737	0.489128	1
NCgl0775	NC_003450.3	complement(850409..850999)	187.2	-0.208498	-1.15548	0.360775	0.766552	1
NCgl0776	NC_003450.3	851351..852367	135.808	-0.0115755	-1.00806	0.956834	0.992472	1
NCgl0777	NC_003450.3	852618..853619	44.1155	0.0487307	1.03435	0.820771	0.962621	1
NCgl0778	NC_003450.3	853612..854727	57.098	-0.30686	-1.23701	0.0824682	0.439118	1
NCgl0779	NC_003450.3	854724..855479	71.8772	-0.264797	-1.20147	0.229514	0.659949	1
NCgl0780	NC_003450.3	861592..862755	3.5654	0.187612	1.13888	0.653117	0.912418	1
NCgl0781	NC_003450.3	complement(862750..863391)	157.491	-0.123711	-1.08953	0.549558	0.867537	1
NCgl0782	NC_003450.3	complement(863393..865066)	142.836	-0.18287	-1.13514	0.280208	0.708804	1
NCgl0783	NC_003450.3	complement(865116..867317)	56.4974	0.295779	1.22755	0.0673889	0.403342	1
NCgl0784	NC_003450.3	867383..867574	21.6152	0.217812	1.16297	0.63871	0.907786	1
NCgl0785	NC_003450.3	complement(867800..868381)	1466.38	-0.0924913	-1.06621	0.657352	0.912804	1
NCgl0786	NC_003450.3	868938..869321	292.56	0.157948	1.1157	0.374125	0.775255	1
NCgl0787	NC_003450.3	complement(869376..869903)	196.502	0.250257	1.18942	0.201115	0.642426	1
NCgl0788	NC_003450.3	complement(869915..870691)	64.8399	0.0444637	1.0313	0.849204	0.971469	1
NCgl0789	NC_003450.3	complement(870718..871398)	91.9929	-0.276123	-1.21094	0.122632	0.522382	1
NCgl0790	NC_003450.3	871852..873213	95.8484	-0.418312	-1.33636	0.03433	0.283079	1
NCgl0791	NC_003450.3	873213..874043	101.559	-0.300909	-1.23192	0.106648	0.486726	1
NCgl0792	NC_003450.3	complement(874066..874938)	217.241	0.0292266	1.02046	0.875708	0.976213	1
NCgl0793	NC_003450.3	complement(874948..875883)	452.051	0.0560728	1.03963	0.74909	0.943938	1
NCgl0794	NC_003450.3	complement(875982..877112)	348.311	-0.164775	-1.12099	0.267695	0.698088	1
gltA	NC_003450.3	877838..879151	681.552	0.0398897	1.02804	0.849237	0.971469	1
NCgl0796	NC_003450.3	879276..879632	922.972	0.105576	1.07592	0.506224	0.846133	1
NCgl0797	NC_003450.3	complement(879639..881093)	233.691	0.122473	1.0886	0.448201	0.818752	1
NCgl0798	NC_003450.3	881707..881988	574.816	-0.332165	-1.2589	0.120117	0.518951	1
NCgl0799	NC_003450.3	881995..883650	3250.06	-0.478317	-1.39312	0.004371	0.0801473	1
NCgl0800	NC_003450.3	883768..884544	45.8351	0.166191	1.12209	0.523329	0.855531	1
NCgl0801	NC_003450.3	complement(884546..885388)	194.449	-0.197307	-1.14656	0.303627	0.726059	1
NCgl0802	NC_003450.3	885672..894581	1822.2	0.0501523	1.03537	0.777289	0.95038	1
NCgl0803	NC_003450.3	894703..895194	107.969	-0.0389542	-1.02737	0.865039	0.976205	1
NCgl0804	NC_003450.3	895441..895596	10.7245	-0.905927	-1.87375	0.112897	0.504959	1
NCgl0805	NC_003450.3	complement(895593..896642)	81.02	-0.467024	-1.38225	0.0641029	0.392597	1
NCgl0806	NC_003450.3	complement(896716..897144)	13.7939	-0.0647251	-1.04589	0.827117	0.966424	1
NCgl0807	NC_003450.3	897423..897692	1924.56	-0.414789	-1.3331	0.0290411	0.260575	1
NCgl0808	NC_003450.3	complement(897724..897963)	423.743	-0.33002	-1.25703	0.0916632	0.458627	1
NCgl0809	NC_003450.3	complement(897976..898434)	219.103	0.119733	1.08653	0.502718	0.845127	1
thyA	NC_003450.3	complement(898431..899231)	410.036	0.19944	1.14825	0.176767	0.611026	1
NCgl0811	NC_003450.3	complement(899250..900008)	1804.78	0.26083	1.19817	0.214336	0.647429	1
NCgl0812	NC_003450.3	900043..904605	48.7296	-0.107595	-1.07743	0.552831	0.870356	1
NCgl0813	NC_003450.3	904615..905385	28.5077	0.001442	1.001	0.995413	0.999427	1
NCgl0814	NC_003450.3	905389..905799	158.509	0.0535912	1.03785	0.796302	0.955557	1
NCgl0815	NC_003450.3	complement(905789..906391)	80.9385	-0.194667	-1.14446	0.31858	0.73645	1
NCgl0816	NC_003450.3	complement(906556..907731)	152.404	0.393138	1.31325	0.0623986	0.386165	1
pgi	NC_003450.3	complement(907756..909378)	1531.57	0.0200507	1.014	0.882292	0.977437	1
NCgl0818	NC_003450.3	complement(909518..910696)	3.35632	0.147357	1.10754	0.732113	0.941937	1
NCgl0819	NC_003450.3	complement(910852..911157)	192.714	0.240311	1.18125	0.260708	0.694667	1
NCgl0820	NC_003450.3	911226..913517	80.1762	0.178916	1.13203	0.31529	0.734425	1
NCgl0821	NC_003450.3	complement(913474..915699)	57.7093	0.432638	1.3497	0.007643	0.118131	1
NCgl0822	NC_003450.3	complement(915696..916364)	27.1222	0.304008	1.23457	0.285201	0.71309	1
NCgl0823	NC_003450.3	complement(916365..916874)	25.7372	0.500684	1.41488	0.147242	0.56085	1
NCgl0824	NC_003450.3	complement(916967..917680)	722.643	0.401816	1.32117	0.153313	0.568785	1
NCgl0825	NC_003450.3	918036..919355	116.367	-0.0266121	-1.01862	0.893436	0.979906	1
purN	NC_003450.3	919366..919959	196.604	0.025365	1.01774	0.880856	0.977437	1
purH	NC_003450.3	919967..921529	894.824	-0.186904	-1.13832	0.342873	0.755552	1
NCgl0828	NC_003450.3	921594..922415	43.4433	0.195031	1.14475	0.438525	0.815757	1
NCgl0829	NC_003450.3	complement(922393..923061)	304.259	0.301832	1.23271	0.0741192	0.425681	1
NCgl0830	NC_003450.3	complement(923135..923989)	226.894	0.0621868	1.04405	0.739199	0.942148	1
rpsR	NC_003450.3	complement(924156..924407)	3142.43	-0.274411	-1.2095	0.116302	0.514522	1
rpsN	NC_003450.3	complement(924422..924727)	5191.51	-0.192892	-1.14305	0.251105	0.68332	1
rpmG	NC_003450.3	complement(924731..924895)	646.483	-0.325633	-1.25321	0.0914882	0.458528	1
rpmB	NC_003450.3	complement(924898..925134)	2482.86	-0.055943	-1.03954	0.748677	0.943938	1
NCgl0835	NC_003450.3	complement(925322..926878)	49.7278	-0.309812	-1.23955	0.167107	0.595053	1
NCgl0836	NC_003450.3	complement(926928..927242)	25.6867	-0.118108	-1.08531	0.75841	0.946267	1
rpmE2	NC_003450.3	927474..927740	464.426	-0.0326384	-1.02288	0.863877	0.976205	1
rpmF	NC_003450.3	927752..927925	85.4563	-0.250438	-1.18957	0.403351	0.793028	1
NCgl0839	NC_003450.3	928117..928815	203.216	-0.0540283	-1.03816	0.801002	0.956092	1
NCgl0840	NC_003450.3	928884..930251	90.165	0.121537	1.08789	0.461734	0.823727	1
NCgl0841	NC_003450.3	930326..931651	109.034	0.352872	1.2771	0.0666632	0.401616	1
NCgl0842	NC_003450.3	931706..932293	372.312	-0.0742001	-1.05278	0.665205	0.912804	1
NCgl0843	NC_003450.3	complement(932567..932974)	552.566	-0.466015	-1.38129	0.0109971	0.148849	1
NCgl0844	NC_003450.3	complement(933057..933611)	89.582	-0.239928	-1.18093	0.229526	0.659949	1
NCgl0845	NC_003450.3	complement(933730..934302)	407.551	-0.35579	-1.27969	0.0429196	0.320756	1
NCgl0846	NC_003450.3	934375..935322	212.678	0.229915	1.17277	0.211922	0.646658	1
NCgl0847	NC_003450.3	935351..936610	276.522	0.254894	1.19325	0.106531	0.486726	1
NCgl0848	NC_003450.3	936720..937277	159.647	0.3175	1.24617	0.11765	0.514522	1
NCgl0849	NC_003450.3	937391..938404	427.179	-0.0960926	-1.06887	0.589217	0.888319	1
NCgl0850	NC_003450.3	938427..939629	17.4512	-0.203815	-1.15174	0.400328	0.793028	1
NCgl0851	NC_003450.3	939686..940093	121.342	-0.102748	-1.07382	0.663806	0.912804	1
NCgl0852	NC_003450.3	940086..940757	88.4717	0.207647	1.1548	0.325631	0.738151	1
NCgl0853	NC_003450.3	940768..941928	629.797	0.0194422	1.01357	0.912891	0.98147	1
NCgl0854	NC_003450.3	complement(942378..943940)	35.7268	-0.00924	-1.00643	0.965908	0.994357	1
NCgl0855	NC_003450.3	943988..944836	169.384	0.262267	1.19936	0.189252	0.62772	1
NCgl0856	NC_003450.3	945029..946783	409.641	-0.257459	-1.19537	0.264873	0.696812	1
NCgl0857	NC_003450.3	946840..948672	273.101	-0.0489633	-1.03452	0.777004	0.95038	1
NCgl0858	NC_003450.3	948791..950842	58.6519	0.29891	1.23021	0.0682542	0.404591	1
NCgl0859	NC_003450.3	complement(950825..951460)	33.6891	0.576297	1.49102	0.0284167	0.257319	1
NCgl0860	NC_003450.3	complement(951831..952991)	3.07583	0.884471	1.84609	0.059905	0.37645	1
NCgl0861	NC_003450.3	complement(953040..953549)	6.76682	-0.260803	-1.19815	0.552173	0.870245	1
NCgl0862	NC_003450.3	953973..954269	19.4979	0.408479	1.32729	0.287936	0.71309	1
NCgl0863	NC_003450.3	954277..954756	28.7533	0.305584	1.23592	0.407236	0.793186	1
NCgl0864	NC_003450.3	954941..955357	41.5677	-0.138363	-1.10066	0.594702	0.890499	1
NCgl0865	NC_003450.3	complement(955683..957398)	248.195	-0.232516	-1.17488	0.166221	0.59405	1
NCgl0866	NC_003450.3	complement(957841..958998)	41.226	-0.348794	-1.2735	0.104488	0.484983	1
NCgl0867	NC_003450.3	960081..960377	19.8229	0.363286	1.28635	0.311225	0.731846	1
NCgl0868	NC_003450.3	960463..960864	0	NaN	NaN	NaN	NaN	NaN
NCgl0869	NC_003450.3	961297..961656	11.4428	-0.3963	-1.31613	0.349068	0.759358	1
NCgl0870	NC_003450.3	961656..962252	13.4183	0.399261	1.31883	0.192899	0.631558	1
NCgl0871	NC_003450.3	962809..963642	53.1816	0.0169347	1.01181	0.938582	0.986714	1
NCgl0872	NC_003450.3	963813..964937	522.208	0.202905	1.15101	0.329406	0.741022	1
ksgA	NC_003450.3	964974..965855	343.71	0.225013	1.16879	0.204613	0.642426	1
NCgl0874	NC_003450.3	965852..966787	111.775	0.200894	1.14941	0.301515	0.723636	1
NCgl0875	NC_003450.3	966828..968663	129.443	-0.0138127	-1.00962	0.942686	0.988217	1
NCgl0876	NC_003450.3	968667..969461	147.382	0.0703876	1.05	0.675131	0.915288	1
NCgl0877	NC_003450.3	complement(969458..969940)	77.0137	-0.271324	-1.20692	0.18671	0.625264	1
NCgl0878	NC_003450.3	970020..970352	272.444	0.0521305	1.03679	0.754732	0.946267	1
NCgl0879	NC_003450.3	970418..970741	1158.18	0.103767	1.07458	0.520148	0.853081	1
NCgl0880	NC_003450.3	970864..971826	551.727	0.0944325	1.06765	0.593051	0.889758	1
NCgl0881	NC_003450.3	complement(972241..973035)	144.883	-0.135368	-1.09837	0.394043	0.791929	1
NCgl0882	NC_003450.3	973139..974158	102.992	0.0006022	1.00042	0.997104	0.999427	1
NCgl0883	NC_003450.3	974243..974965	165.93	0.198538	1.14753	0.206612	0.642426	1
NCgl0884	NC_003450.3	complement(974962..976158)	132.476	0.195641	1.14523	0.381133	0.78024	1
NCgl0885	NC_003450.3	976286..977737	89.0259	-0.122503	-1.08862	0.526037	0.855895	1
NCgl0886	NC_003450.3	complement(977797..978378)	105.138	0.187847	1.13906	0.306294	0.728802	1
NCgl0887	NC_003450.3	complement(978365..980740)	43.0985	0.870447	1.82823	0.0002572	0.012868	0.759212
NCgl0888	NC_003450.3	980987..981493	146.39	0.113493	1.08184	0.620569	0.902437	1
NCgl0889	NC_003450.3	981658..982290	59.7689	0.0942405	1.0675	0.679926	0.917528	1
NCgl0890	NC_003450.3	complement(982291..982674)	19.8559	0.62729	1.54466	0.0582887	0.37379	1
NCgl0891	NC_003450.3	983100..984653	52.8232	-0.0603954	-1.04275	0.754677	0.946267	1
NCgl0892	NC_003450.3	complement(984861..986510)	152.201	0.282019	1.2159	0.113395	0.506417	1
NCgl0893	NC_003450.3	986739..988010	2.87741	-0.253944	-1.19246	0.56915	0.878429	1
NCgl0894	NC_003450.3	988023..988907	9.00377	-0.225491	-1.16917	0.515844	0.85071	1
NCgl0895	NC_003450.3	988904..989983	5.16985	-0.187878	-1.13909	0.545598	0.865861	1
NCgl0896	NC_003450.3	989980..990708	4.87808	-1.05607	-2.07927	0.0381113	0.297775	1
NCgl0897	NC_003450.3	990716..991417	16.4982	0.399358	1.31892	0.28715	0.71309	1
NCgl0898	NC_003450.3	complement(991414..992028)	30.9161	0.286284	1.2195	0.289007	0.713933	1
NCgl0899	NC_003450.3	992058..993083	326.137	0.0708721	1.05035	0.674685	0.915288	1
NCgl0900	NC_003450.3	993174..994616	277.571	0.119452	1.08632	0.419307	0.803952	1
NCgl0901	NC_003450.3	complement(994842..995384)	225.023	0.302129	1.23296	0.0734388	0.423293	1
NCgl0902	NC_003450.3	complement(995524..996126)	1972.63	-0.193434	-1.14348	0.359507	0.766047	1
NCgl0903	NC_003450.3	996402..996833	106.589	-0.322128	-1.25017	0.125715	0.528647	1
NCgl0904	NC_003450.3	complement(996830..997456)	145.024	-0.243505	-1.18387	0.137381	0.546469	1
NCgl0905	NC_003450.3	complement(997463..998440)	888.024	-0.256901	-1.19491	0.151279	0.566023	1
glmU	NC_003450.3	complement(998452..999909)	365.736	0.130677	1.09481	0.419529	0.803952	1
NCgl0907	NC_003450.3	complement(1000013..1001242)	8.00365	0.330311	1.25728	0.409282	0.795392	1
NCgl0908	NC_003450.3	1001326..1002867	257.122	0.39451	1.3145	0.0147958	0.175715	1
NCgl0909	NC_003450.3	1003013..1003933	107.623	0.311399	1.24091	0.0890844	0.453224	1
NCgl0910	NC_003450.3	1003953..1004786	63.8802	0.205692	1.15324	0.342814	0.755552	1
NCgl0911	NC_003450.3	1004829..1006088	54.9301	-0.0267052	-1.01868	0.908908	0.980464	1
NCgl0912	NC_003450.3	1006089..1006700	66.2078	-0.150575	-1.11001	0.428105	0.807074	1
NCgl0913	NC_003450.3	1007049..1008155	39.5453	-0.103247	-1.07419	0.660672	0.912804	1
NCgl0914	NC_003450.3	1008664..1010064	75.1453	-0.341251	-1.26685	0.0662984	0.401051	1
NCgl0915	NC_003450.3	1010201..1011793	60.2919	-0.279616	-1.21387	0.113718	0.507095	1
NCgl0916	NC_003450.3	complement(1011794..1013767)	399.863	-0.358951	-1.28249	0.0341705	0.283079	1
NCgl0917	NC_003450.3	1014016..1014267	62.4782	-0.351075	-1.27551	0.239977	0.671403	1
NCgl0918	NC_003450.3	complement(1014340..1014765)	87.2256	0.0805595	1.05743	0.663578	0.912804	1
NCgl0919	NC_003450.3	complement(1015142..1015852)	123.528	0.13593	1.0988	0.398918	0.793028	1
NCgl0920	NC_003450.3	1015652..1016563	112.283	0.059964	1.04244	0.781383	0.95063	1
NCgl0921	NC_003450.3	1016557..1017021	76.8173	-0.155841	-1.11407	0.477519	0.832626	1
NCgl0922	NC_003450.3	complement(1017271..1017870)	46.327	0.159026	1.11653	0.54583	0.865861	1
NCgl0923	NC_003450.3	1018416..1019069	36.4787	-0.101145	-1.07262	0.653405	0.912418	1
NCgl0924	NC_003450.3	1019075..1022719	71.112	-0.0289404	-1.02026	0.889261	0.979514	1
NCgl0925	NC_003450.3	complement(1022696..1024666)	59.9954	-0.253202	-1.19185	0.142565	0.551577	1
NCgl0926	NC_003450.3	complement(1024663..1026396)	58.1415	-0.0850347	-1.06071	0.643056	0.90896	1
NCgl0927	NC_003450.3	complement(1026502..1028916)	27.3884	-0.0238854	-1.01669	0.918108	0.98147	1
NCgl0928	NC_003450.3	complement(1029003..1030283)	37.2815	-0.0382339	-1.02686	0.850766	0.971552	1
NCgl0929	NC_003450.3	complement(1030366..1031871)	23.3276	0.374017	1.29596	0.209184	0.643911	1
NCgl0930	NC_003450.3	1031972..1032184	33.5309	0.493494	1.40785	0.0963255	0.466791	1
NCgl0931	NC_003450.3	1032196..1032783	56.065	0.008279	1.00575	0.975896	0.995127	1
NCgl0932	NC_003450.3	complement(1032757..1033128)	250.404	-0.0731775	-1.05203	0.716523	0.933321	1
NCgl0933	NC_003450.3	complement(1033266..1033646)	1688.71	-0.354446	-1.27849	0.0789072	0.432157	1
NCgl0934	NC_003450.3	1033978..1034742	18.4198	0.364754	1.28766	0.249997	0.682905	1
eno	NC_003450.3	1034949..1036226	7042.47	-0.0218983	-1.01529	0.9006	0.979906	1
NCgl0936	NC_003450.3	1036316..1036858	264.837	0.233151	1.1754	0.26687	0.697787	1
NCgl0937	NC_003450.3	1036894..1037448	449.532	0.005432	1.00377	0.979394	0.995582	1
NCgl0938	NC_003450.3	1037448..1038413	462.714	-0.096667	-1.0693	0.635364	0.907786	1
NCgl0939	NC_003450.3	complement(1038718..1039650)	2.35374	-1.00164	-2.00227	0.0517281	0.345406	1
NCgl0940	NC_003450.3	1039783..1039980	71.1673	0.435705	1.35257	0.182402	0.619621	1
NCgl0941	NC_003450.3	1039996..1040328	20.0897	-0.657778	-1.57765	0.0375539	0.296095	1
NCgl0942	NC_003450.3	1040494..1040685	2.50867	-2.03155	-4.08844	0.213143	0.646658	1
NCgl0943	NC_003450.3	1040925..1041920	22.107	-0.0772897	-1.05503	0.761864	0.946841	1
NCgl0944	NC_003450.3	1041985..1042845	788.698	-0.481266	-1.39597	0.00987	0.137672	1
NCgl0945	NC_003450.3	complement(1043295..1043747)	330.225	-0.233357	-1.17557	0.28814	0.71309	1
greA	NC_003450.3	complement(1043771..1044295)	250.938	0.0155852	1.01086	0.938279	0.986714	1
NCgl0947	NC_003450.3	complement(1044474..1044959)	599.524	-0.154981	-1.11341	0.371276	0.77238	1
NCgl0948	NC_003450.3	1045158..1046033	263.983	0.147715	1.10781	0.362167	0.766942	1
NCgl0949	NC_003450.3	1046073..1046393	363.208	0.0257627	1.01802	0.874991	0.976213	1
NCgl0950	NC_003450.3	1046610..1047710	102.826	0.347994	1.27279	0.0660853	0.401051	1
NCgl0951	NC_003450.3	1047827..1048504	288.69	0.290521	1.22308	0.109787	0.497279	1
NCgl0952	NC_003450.3	1048525..1049046	136.082	0.42108	1.33893	0.0116421	0.151399	1
NCgl0953	NC_003450.3	complement(1049424..1050395)	46.7818	-0.218522	-1.16354	0.369775	0.772189	1
glyA	NC_003450.3	1050624..1051928	968.115	-0.239961	-1.18096	0.252223	0.684339	1
NCgl0955	NC_003450.3	1052000..1053883	21.453	-0.130199	-1.09444	0.486372	0.838871	1
NCgl0956	NC_003450.3	1053880..1054605	20.9632	-0.186367	-1.13789	0.537838	0.861795	1
NCgl0957	NC_003450.3	complement(1054637..1055032)	683.645	0.278302	1.21277	0.133393	0.539435	1
NCgl0958	NC_003450.3	1055051..1055725	63.4374	-0.008429	-1.00586	0.966835	0.994357	1
NCgl0959	NC_003450.3	1055783..1056322	83.8247	0.0224496	1.01568	0.919754	0.98147	1
NCgl0960	NC_003450.3	complement(1056319..1057200)	65.47	-0.17315	-1.12752	0.374576	0.77542	1
NCgl0961	NC_003450.3	complement(1057197..1057850)	86.977	-0.501734	-1.41591	0.0289834	0.260575	1
NCgl0962	NC_003450.3	complement(1057840..1058598)	74.473	-0.154842	-1.1133	0.465308	0.823727	1
NCgl0963	NC_003450.3	complement(1058621..1059931)	44.5456	-0.0537291	-1.03794	0.772828	0.95038	1
NCgl0964	NC_003450.3	1059360..1059965	2.829	-0.681762	-1.6041	0.206719	0.642426	1
NCgl0965	NC_003450.3	1060142..1060795	26.4667	-0.190336	-1.14103	0.490215	0.840411	1
NCgl0966	NC_003450.3	1060905..1062149	72.9606	-0.0860415	-1.06145	0.608704	0.895291	1
fumC	NC_003450.3	complement(1062208..1063617)	1716.8	0.153587	1.11233	0.232379	0.660233	1
NCgl0968	NC_003450.3	1063936..1064427	103.032	-0.4532	-1.36907	0.0407278	0.31024	1
NCgl0969	NC_003450.3	complement(1064475..1064738)	4.35604	-1.21515	-2.32166	0.117434	0.514522	1
NCgl0970	NC_003450.3	complement(1064751..1065200)	9.86594	0.285096	1.21849	0.421527	0.805924	1
NCgl0971	NC_003450.3	complement(1065301..1065867)	37.6186	0.697062	1.6212	0.014597	0.175715	1
NCgl0972	NC_003450.3	1066110..1067573	4.31308	-0.166064	-1.12199	0.598261	0.892393	1
NCgl0973	NC_003450.3	1067570..1068652	3.20315	-0.880354	-1.84083	0.0782744	0.432157	1
NCgl0974	NC_003450.3	1068649..1069848	4.94536	-0.0587246	-1.04154	0.875377	0.976213	1
NCgl0975	NC_003450.3	1069959..1071137	16.1201	-0.395355	-1.31527	0.125387	0.528647	1
glpX	NC_003450.3	complement(1071476..1072483)	1352.54	0.11089	1.07989	0.566025	0.877879	1
NCgl0977	NC_003450.3	1072718..1073248	148.093	-0.158905	-1.11644	0.491389	0.840917	1
NCgl0978	NC_003450.3	complement(1073337..1075121)	22.1043	-0.280194	-1.21436	0.135411	0.543114	1
NCgl0979	NC_003450.3	complement(1075326..1075553)	57.5701	0.412109	1.33063	0.199779	0.641728	1
NCgl0980	NC_003450.3	complement(1075664..1075909)	209.115	0.548159	1.46222	0.00687	0.109046	1
xseA	NC_003450.3	complement(1075930..1077183)	153.797	-0.0007334	-1.00051	0.996796	0.999427	1
ispH	NC_003450.3	1077297..1078274	913.575	-0.162024	-1.11886	0.442978	0.818037	1
NCgl0983	NC_003450.3	complement(1078316..1079080)	255.48	0.0663062	1.04703	0.719552	0.934499	1
NCgl0984	NC_003450.3	complement(1079218..1080690)	205.478	0.0869209	1.0621	0.590448	0.888319	1
NCgl0985	NC_003450.3	complement(1080783..1080965)	117.97	-0.138029	-1.1004	0.635631	0.907786	1
NCgl0986	NC_003450.3	complement(1080969..1082660)	163.612	-0.101985	-1.07325	0.576873	0.882346	1
NCgl0987	NC_003450.3	complement(1082948..1084183)	46.6635	-0.12081	-1.08734	0.541415	0.864821	1
NCgl0988	NC_003450.3	1084380..1085465	186.862	-0.056716	-1.0401	0.799145	0.955865	1
NCgl0989a	NC_003450.3	1085499..1085780	258.824	-0.058235	-1.04119	0.798537	0.955865	1
NCgl0989	NC_003450.3	1085791..1086090	105.787	-0.0214761	-1.015	0.935471	0.984213	1
NCgl0990	NC_003450.3	1086096..1086920	82.9952	-0.221594	-1.16602	0.317561	0.735248	1
NCgl0991	NC_003450.3	complement(1087041..1087544)	20.1072	0.0496336	1.035	0.893547	0.979906	1
NCgl0992	NC_003450.3	complement(1087661..1088218)	2.07558	1.40507	2.64831	0.0821606	0.438586	1
NCgl0993	NC_003450.3	complement(1088532..1089740)	5.67295	-0.0477088	-1.03362	0.871549	0.976213	1
NCgl0994	NC_003450.3	1090163..1093219	158.799	-0.633436	-1.55126	0.000717	0.0258368	1
NCgl0995	NC_003450.3	1093227..1094696	104.378	-0.528471	-1.4424	0.0122405	0.15779	1
NCgl0996	NC_003450.3	1094693..1094914	41.4461	-0.306005	-1.23628	0.405327	0.793028	1
NCgl0997	NC_003450.3	1095052..1095387	43.9916	-0.0101087	-1.00703	0.972866	0.99477	1
NCgl1001	NC_003450.3	complement(1096743..1097111)	46.9203	-0.553265	-1.4674	0.0702374	0.410576	1
NCgl1002	NC_003450.3	1097229..1097729	36.795	0.111194	1.08012	0.654407	0.912804	1
NCgl1003	NC_003450.3	1097792..1098595	4.78449	-0.363663	-1.28669	0.398326	0.793028	1
NCgl1004	NC_003450.3	1098609..1098932	5.06404	0.60913	1.52534	0.253139	0.684375	1
NCgl1005	NC_003450.3	complement(1099112..1099768)	5.43537	0.183927	1.13597	0.675304	0.915288	1
NCgl1006	NC_003450.3	1099917..1101656	154.534	0.134917	1.09803	0.494047	0.841455	1
NCgl1009	NC_003450.3	1103192..1103527	10.9153	0.0673178	1.04777	0.881956	0.977437	1
NCgl1010	NC_003450.3	1103951..1104106	13.6689	-0.76337	-1.69745	0.116719	0.514522	1
NCgl1011	NC_003450.3	complement(1104100..1106058)	87.6499	-0.218569	-1.16358	0.241332	0.673082	1
NCgl1012	NC_003450.3	complement(1106083..1107456)	145.073	-0.208075	-1.15515	0.28342	0.712162	1
NCgl1013	NC_003450.3	1107503..1108204	28.6591	-0.200194	-1.14885	0.462713	0.823727	1
NCgl1014	NC_003450.3	1108201..1108908	16.5949	-0.136107	-1.09894	0.656971	0.912804	1
NCgl1015	NC_003450.3	1108993..1109757	554.486	0.0978808	1.0702	0.601864	0.894177	1
NCgl1016	NC_003450.3	1109792..1111435	219.154	0.0700241	1.04973	0.685349	0.917528	1
NCgl1017	NC_003450.3	complement(1111422..1111820)	93.37	0.289721	1.2224	0.206649	0.642426	1
NCgl1018	NC_003450.3	1111889..1112233	164.494	0.290686	1.22322	0.205276	0.642426	1
NCgl1019	NC_003450.3	complement(1112481..1112957)	92.9726	-0.106711	-1.07677	0.620249	0.902437	1
NCgl1020	NC_003450.3	1113102..1114322	10.449	-0.0215898	-1.01508	0.944144	0.988217	1
NCgl1021	NC_003450.3	1114486..1115796	52.0118	-0.425015	-1.34259	0.0519462	0.345406	1
NCgl1022	NC_003450.3	complement(1115829..1116905)	322.739	-0.538349	-1.45231	0.004169	0.0798188	1
NCgl1023	NC_003450.3	complement(1116905..1117744)	331.461	-0.368336	-1.29086	0.0897522	0.453224	1
NCgl1024	NC_003450.3	complement(1117748..1119034)	199.724	-0.322099	-1.25015	0.117549	0.514522	1
NCgl1025	NC_003450.3	complement(1119083..1119727)	70.0628	-0.671202	-1.5924	0.0004911	0.0198604	1
NCgl1026	NC_003450.3	1119884..1120807	37.1853	0.163445	1.11996	0.511849	0.847817	1
NCgl1027	NC_003450.3	complement(1120830..1121459)	146.457	0.266244	1.20267	0.0975688	0.468504	1
NCgl1028	NC_003450.3	complement(1121465..1121809)	53.9922	0.0521365	1.0368	0.84083	0.969961	1
NCgl1029	NC_003450.3	complement(1121815..1122873)	46.0244	0.212659	1.15882	0.324575	0.738151	1
NCgl1030	NC_003450.3	1123051..1123464	41.41	-0.729062	-1.65756	0.0115413	0.151399	1
NCgl1031	NC_003450.3	complement(1123531..1124826)	45.2993	-0.45689	-1.37258	0.0280266	0.256931	1
NCgl1032	NC_003450.3	complement(1124833..1126020)	11.4741	-0.0650751	-1.04614	0.825232	0.965491	1
NCgl1033	NC_003450.3	1126407..1127012	498.708	-0.0360295	-1.02529	0.860715	0.97442	1
NCgl1034	NC_003450.3	1127013..1128353	524.964	-0.24864	-1.18809	0.159373	0.579397	1
NCgl1035	NC_003450.3	1128350..1129105	833.223	-0.153422	-1.1122	0.37756	0.777236	1
NCgl1036	NC_003450.3	1129102..1129635	397.626	0.0502141	1.03542	0.781565	0.95063	1
NCgl1037	NC_003450.3	1129655..1130707	81.8263	-0.0451985	-1.03183	0.802959	0.956092	1
NCgl1038	NC_003450.3	1130721..1131431	206.332	0.479273	1.39404	0.009763	0.137672	1
NCgl1039	NC_003450.3	complement(1131398..1132123)	72.5011	0.0113079	1.00787	0.959286	0.993619	1
NCgl1040	NC_003450.3	complement(1132130..1134472)	68.3934	-0.0923155	-1.06608	0.641202	0.90896	1
tpx	NC_003450.3	1134552..1135058	4543.31	-0.0806013	-1.05746	0.601044	0.894177	1
NCgl1042	NC_003450.3	complement(1135055..1136833)	81.4292	-0.106546	-1.07665	0.618379	0.902351	1
NCgl1043	NC_003450.3	complement(1136935..1137891)	125.04	-0.0437087	-1.03076	0.815633	0.960027	1
NCgl1044	NC_003450.3	1137960..1138862	9.83316	0.242738	1.18324	0.526697	0.855895	1
NCgl1045	NC_003450.3	1138880..1139248	55.1886	0.317136	1.24586	0.200784	0.642426	1
NCgl1046	NC_003450.3	1139196..1139495	54.6916	0.121521	1.08788	0.668975	0.913787	1
NCgl1047	NC_003450.3	complement(1139632..1140021)	176.943	0.293781	1.22585	0.0769625	0.431926	1
NCgl1048	NC_003450.3	complement(1140025..1140861)	575.628	0.307199	1.2373	0.102559	0.479801	1
NCgl1049	NC_003450.3	complement(1140898..1141245)	77.1007	0.134555	1.09775	0.598199	0.892393	1
NCgl1050	NC_003450.3	1141273..1142475	84.3766	-0.228796	-1.17186	0.26808	0.698475	1
NCgl1051	NC_003450.3	complement(1142476..1143015)	369.266	-0.35931	-1.28281	0.0662443	0.401051	1
NCgl1052	NC_003450.3	complement(1143023..1143739)	703.915	-0.148534	-1.10844	0.497447	0.843459	1
NCgl1053	NC_003450.3	1144118..1146031	392.21	0.15519	1.11357	0.358153	0.765123	1
NCgl1054	NC_003450.3	1146097..1147605	71.2507	0.160895	1.11798	0.404673	0.793028	1
NCgl1055	NC_003450.3	1147592..1148464	115.631	-0.002197	-1.00152	0.990485	0.999427	1
NCgl1056	NC_003450.3	1148472..1148885	144.539	0.268449	1.20451	0.189065	0.62772	1
NCgl1057	NC_003450.3	1148953..1149270	709.441	-0.153712	-1.11243	0.353025	0.762075	1
NCgl1058	NC_003450.3	1149279..1150382	282.2	0.111664	1.08047	0.459767	0.823727	1
NCgl1059	NC_003450.3	1150441..1151031	274.193	0.274781	1.20981	0.217481	0.648104	1
NCgl1060	NC_003450.3	1151207..1152373	19.9315	0.139327	1.10139	0.581719	0.885476	1
NCgl1061	NC_003450.3	complement(1152370..1153263)	114.328	0.0144016	1.01003	0.9341	0.984213	1
NCgl1062	NC_003450.3	complement(1153292..1154683)	109.064	0.306085	1.23635	0.123215	0.524107	1
NCgl1063	NC_003450.3	complement(1154726..1155676)	79.6986	-0.45703	-1.37271	0.0506017	0.341822	1
NCgl1064	NC_003450.3	1155731..1156840	175.639	0.115669	1.08348	0.51699	0.851174	1
NCgl1065	NC_003450.3	1156902..1157672	141.455	0.0186243	1.01299	0.913794	0.98147	1
NCgl1066	NC_003450.3	1157694..1158527	92.0013	0.294082	1.2261	0.189687	0.62816	1
NCgl1067	NC_003450.3	1158524..1159255	110.754	0.412242	1.33075	0.0796692	0.432157	1
NCgl1068	NC_003450.3	1159267..1159575	50.2875	0.005529	1.00384	0.985874	0.999427	1
NCgl1069	NC_003450.3	1159635..1159802	38.4503	-0.290119	-1.22274	0.369909	0.772189	1
NCgl1070	NC_003450.3	1159865..1160731	672.288	-0.146251	-1.10669	0.401	0.793028	1
NCgl1071	NC_003450.3	complement(1160735..1162231)	177.3	-0.193071	-1.14319	0.322729	0.738151	1
NCgl1072	NC_003450.3	complement(1162376..1163605)	239.66	5.24e-05	1.00004	0.999724	0.999724	1
glgC	NC_003450.3	1163690..1164919	680.856	-0.121384	-1.08778	0.491767	0.841076	1
NCgl1074	NC_003450.3	complement(1164971..1165612)	794.817	0.0707928	1.05029	0.675752	0.915474	1
NCgl1075	NC_003450.3	1165746..1166387	501.429	-0.008493	-1.0059	0.957554	0.992869	1
NCgl1076	NC_003450.3	1166576..1167070	565.553	-0.186243	-1.1378	0.312314	0.73204	1
tatB	NC_003450.3	1167110..1167580	155.593	-0.0529642	-1.03739	0.83015	0.966944	1
NCgl1078	NC_003450.3	complement(1167584..1168708)	308.075	0.105919	1.07618	0.505623	0.846133	1
NCgl1079	NC_003450.3	complement(1168744..1169325)	64.3431	-0.0009223	-1.00064	0.996368	0.999427	1
NCgl1080	NC_003450.3	complement(1169318..1170610)	62.6263	0.0477116	1.03362	0.789848	0.954138	1
NCgl1081	NC_003450.3	1170693..1171190	195.744	-0.433863	-1.35085	0.0161471	0.183332	1
NCgl1082	NC_003450.3	1171206..1171874	409.236	-0.0006855	-1.00048	0.996678	0.999427	1
NCgl1083	NC_003450.3	complement(1171866..1172399)	1902.65	-0.238757	-1.17998	0.313933	0.733752	1
kgd	NC_003450.3	complement(1172498..1176163)	1042.04	-0.0392922	-1.02761	0.814719	0.959951	1
NCgl1085	NC_003450.3	complement(1176305..1180048)	30.5467	-0.138179	-1.10052	0.354694	0.763272	1
NCgl1086	NC_003450.3	complement(1180118..1180837)	220.509	0.0684317	1.04858	0.731856	0.941937	1
aroE_2	NC_003450.3	complement(1180869..1181675)	330.209	-0.144418	-1.10528	0.470676	0.827869	1
NCgl1088	NC_003450.3	1181993..1183606	234.05	-0.001643	-1.00114	0.992026	0.999427	1
NCgl1089	NC_003450.3	1183607..1184260	175.32	0.0427106	1.03005	0.795291	0.955514	1
NCgl1090	NC_003450.3	1184355..1185158	258.262	-0.168225	-1.12368	0.385071	0.784013	1
NCgl1091	NC_003450.3	complement(1185215..1185712)	105.042	0.784882	1.72295	2.907e-05	0.00232	0.0858279
NCgl1092	NC_003450.3	1185825..1187042	50.793	0.145628	1.10621	0.422735	0.806162	1
NCgl1093	NC_003450.3	1187043..1188392	61.4834	0.087298	1.06238	0.630812	0.906417	1
NCgl1094	NC_003450.3	complement(1188385..1190622)	1682.14	-0.928793	-1.90368	4.998e-10	1.639e-07	1.475e-06
NCgl1095	NC_003450.3	1191087..1191545	1083.1	-0.197972	-1.14708	0.294894	0.719103	1
NCgl1096	NC_003450.3	1192398..1193810	47.6718	-0.258995	-1.19665	0.22302	0.654618	1
NCgl1097	NC_003450.3	1193867..1194193	15.2156	-0.0498699	-1.03517	0.885058	0.977437	1
NCgl1098	NC_003450.3	1194216..1195112	35.0767	0.0544556	1.03847	0.848679	0.971469	1
NCgl1099	NC_003450.3	complement(1195122..1195916)	10.6834	0.106724	1.07678	0.794395	0.955514	1
NCgl1100	NC_003450.3	1195974..1197623	5.76339	-0.250031	-1.18923	0.548128	0.867134	1
NCgl1101	NC_003450.3	complement(1197987..1199543)	62.7743	-0.430325	-1.34754	0.0112519	0.150668	1
NCgl1102	NC_003450.3	complement(1199540..1201015)	66.3276	-0.383494	-1.3045	0.0485125	0.336583	1
NCgl1103	NC_003450.3	complement(1201087..1202088)	98.7546	-0.380475	-1.30177	0.0369847	0.294282	1
NCgl1104	NC_003450.3	complement(1202091..1203632)	65.1345	-0.283421	-1.21708	0.115331	0.512739	1
NCgl1105	NC_003450.3	complement(1203913..1206828)	23.7153	-0.21772	-1.16289	0.344559	0.755552	1
NCgl1106	NC_003450.3	complement(1206828..1207223)	87.4968	0.0375885	1.0264	0.870375	0.976205	1
NCgl1107	NC_003450.3	1207374..1208141	41.6519	-0.183623	-1.13573	0.511216	0.847338	1
NCgl1108	NC_003450.3	complement(1208209..1209615)	33.2691	0.0211755	1.01479	0.924706	0.984084	1
NCgl1109	NC_003450.3	1209934..1212132	856.123	0.0516154	1.03642	0.721293	0.935937	1
NCgl1110	NC_003450.3	complement(1212426..1213115)	55.5309	0.348444	1.27319	0.206743	0.642426	1
mhpA	NC_003450.3	1213269..1214861	4.76222	-0.252149	-1.19098	0.495845	0.842194	1
NCgl1112	NC_003450.3	1214871..1215941	8.46908	-0.164509	-1.12078	0.681933	0.917528	1
NCgl1113	NC_003450.3	1215952..1216839	18.2892	-0.247446	-1.1871	0.445065	0.818037	1
NCgl1114	NC_003450.3	complement(1216901..1217374)	221.976	-0.398157	-1.31782	0.04735	0.334063	1
NCgl1115	NC_003450.3	complement(1217440..1217982)	39.459	0.256759	1.19479	0.293288	0.718497	1
NCgl1116	NC_003450.3	complement(1218028..1219602)	486.788	-0.0172721	-1.01204	0.919255	0.98147	1
NCgl1117	NC_003450.3	1219895..1222999	76.7765	0.178009	1.13132	0.330347	0.741022	1
NCgl1118	NC_003450.3	1222992..1223846	95.6797	-0.128517	-1.09317	0.482023	0.836516	1
NCgl1119	NC_003450.3	1223887..1225062	68.7749	0.120135	1.08684	0.570304	0.878429	1
NCgl1120	NC_003450.3	1225066..1227696	65.9626	-0.280937	-1.21498	0.103666	0.482684	1
NCgl1121	NC_003450.3	1227890..1228639	6.43431	0.40461	1.32373	0.231854	0.659949	1
NCgl1122	NC_003450.3	1228718..1229098	1.2666	1.12139	2.17557	0.321506	0.73766	1
NCgl1123	NC_003450.3	complement(1229177..1229716)	558.213	-0.0627892	-1.04448	0.685342	0.917528	1
NCgl1124	NC_003450.3	1229995..1230483	87.8303	0.0901027	1.06445	0.664366	0.912804	1
NCgl1125	NC_003450.3	1230619..1230834	168.673	-0.388383	-1.30893	0.0968953	0.467215	1
NCgl1126	NC_003450.3	complement(1230911..1231333)	457.334	-0.218366	-1.16341	0.240177	0.671403	1
NCgl1127	NC_003450.3	1231811..1232482	829.652	-0.0736821	-1.0524	0.687468	0.919436	1
NCgl1128	NC_003450.3	1232603..1232839	581.938	0.258607	1.19632	0.188351	0.627555	1
NCgl1129	NC_003450.3	1233007..1234884	41.3707	0.482921	1.39757	0.0185781	0.197987	1
NCgl1130	NC_003450.3	1234983..1235615	49.5533	0.0291517	1.02041	0.917376	0.98147	1
NCgl1131	NC_003450.3	complement(1236542..1238050)	425.637	-0.325793	-1.25335	0.0780217	0.432157	1
argS	NC_003450.3	1238274..1239926	181.077	-0.110455	-1.07957	0.470865	0.827869	1
NCgl1133	NC_003450.3	1239929..1241266	363.184	-0.352193	-1.2765	0.0667687	0.401616	1
NCgl1134	NC_003450.3	complement(1241551..1242156)	23.412	0.110016	1.07924	0.790564	0.954496	1
NCgl1135	NC_003450.3	complement(1242153..1242275)	0	NaN	NaN	NaN	NaN	NaN
NCgl1136	NC_003450.3	1242507..1243844	585.639	-0.0418836	-1.02946	0.808891	0.958115	1
NCgl1137	NC_003450.3	1243855..1244784	545.832	-0.0462195	-1.03256	0.789742	0.954138	1
NCgl1138	NC_003450.3	complement(1244840..1245532)	119.286	-0.0192698	-1.01345	0.909667	0.980464	1
NCgl1139	NC_003450.3	complement(1245717..1246496)	666.484	-0.567101	-1.48154	0.001997	0.0490594	1
NCgl1140	NC_003450.3	complement(1246505..1247191)	611.241	-0.528583	-1.44251	0.0004471	0.0197012	1
NCgl1141	NC_003450.3	complement(1247196..1248791)	640.139	-0.605417	-1.52142	0.00433	0.0801473	1
NCgl1142	NC_003450.3	complement(1248791..1252537)	468.737	-0.443957	-1.36033	0.006128	0.0999458	1
NCgl1143	NC_003450.3	complement(1252554..1253891)	284.371	-0.318425	-1.24697	0.0443473	0.323408	1
NCgl1144	NC_003450.3	1254149..1254637	144.242	-0.161574	-1.11851	0.500421	0.845127	1
NCgl1145	NC_003450.3	complement(1254734..1256674)	75.1829	0.18307	1.1353	0.35514	0.763272	1
NCgl1146	NC_003450.3	complement(1256848..1257858)	112.744	0.148997	1.1088	0.406296	0.793046	1
NCgl1147	NC_003450.3	complement(1257862..1259265)	121.193	0.0787056	1.05607	0.659697	0.912804	1
NCgl1148	NC_003450.3	complement(1259426..1259989)	137.242	0.006744	1.00469	0.975345	0.995127	1
NCgl1149	NC_003450.3	complement(1259990..1261201)	88.3858	-0.190446	-1.14112	0.26963	0.700427	1
moaA	NC_003450.3	complement(1261685..1262818)	163.973	-0.107039	-1.07702	0.558934	0.873921	1
NCgl1151	NC_003450.3	complement(1262883..1264640)	88.0877	-0.117334	-1.08473	0.5583	0.873921	1
rho	NC_003450.3	1265142..1267430	122.217	-0.427623	-1.34502	0.0347452	0.28461	1
prfA	NC_003450.3	1267430..1268506	212.022	-0.506889	-1.42098	0.005104	0.0878723	1
NCgl1154	NC_003450.3	1268507..1269346	59.1537	-0.514029	-1.42803	0.0266336	0.248621	1
NCgl1155	NC_003450.3	1269396..1270046	172.017	-0.151675	-1.11086	0.352123	0.761723	1
NCgl1156	NC_003450.3	1270047..1271195	94.352	-0.0692764	-1.04919	0.697131	0.92204	1
NCgl1157	NC_003450.3	1271252..1271701	105.952	0.220003	1.16474	0.31985	0.736827	1
NCgl1158	NC_003450.3	1271871..1272122	3.81402	-0.76947	-1.70464	0.317198	0.735248	1
NCgl1159	NC_003450.3	1272340..1273152	2284.76	-0.433769	-1.35076	0.005594	0.0943563	1
NCgl1160	NC_003450.3	1273286..1273528	1684.74	-0.325365	-1.25298	0.0260959	0.246119	1
NCgl1161	NC_003450.3	1273559..1274125	2409.43	-0.367177	-1.28983	0.0632014	0.389426	1
NCgl1162	NC_003450.3	1274131..1274946	2539.5	-0.485864	-1.40042	0.0013	0.0379942	1
NCgl1163	NC_003450.3	1275008..1276651	2846.65	-0.326943	-1.25435	0.0453155	0.326271	1
NCgl1164	NC_003450.3	1276708..1277685	2318.4	-0.512013	-1.42604	0.0005139	0.0204985	1
NCgl1165	NC_003450.3	1277688..1279139	3087	-0.382323	-1.30344	0.0183351	0.196106	1
atpC	NC_003450.3	1279151..1279525	2795.59	-0.57972	-1.49456	0.007519	0.116817	1
NCgl1167	NC_003450.3	1279770..1280243	184.477	0.272608	1.20799	0.201849	0.642426	1
NCgl1168	NC_003450.3	1280270..1280962	230.214	0.183718	1.13581	0.415613	0.801398	1
NCgl1169	NC_003450.3	1280967..1281254	240.951	0.0550326	1.03888	0.822464	0.964223	1
NCgl1170	NC_003450.3	complement(1281259..1281714)	590.517	0.131155	1.09517	0.506449	0.846133	1
NCgl1171	NC_003450.3	1281755..1282108	20.448	0.434466	1.35141	0.163804	0.590331	1
NCgl1172	NC_003450.3	1282194..1283117	429.929	0.193673	1.14367	0.234764	0.663805	1
NCgl1173	NC_003450.3	1283324..1284469	13.5847	-0.340583	-1.26627	0.336294	0.749948	1
NCgl1174	NC_003450.3	1284517..1285287	11.0846	-0.125276	-1.09072	0.766883	0.948404	1
NCgl1175	NC_003450.3	1285302..1286033	14.5853	-0.964295	-1.95111	0.0369466	0.294282	1
NCgl1176	NC_003450.3	1286043..1287002	30.7278	-0.488559	-1.40304	0.0768915	0.431926	1
NCgl1177	NC_003450.3	complement(1287278..1289473)	626.309	-0.354221	-1.2783	0.0760059	0.430275	1
NCgl1178	NC_003450.3	complement(1289511..1291538)	431.078	-0.221678	-1.16609	0.264619	0.696812	1
NCgl1179	NC_003450.3	1291699..1292580	361.766	0.130639	1.09478	0.4566	0.822241	1
NCgl1180	NC_003450.3	1293228..1294028	19.3993	0.507786	1.42187	0.0760852	0.430275	1
NCgl1181	NC_003450.3	1294046..1295209	34.2418	0.008406	1.00584	0.96619	0.994357	1
NCgl1182	NC_003450.3	1295435..1296223	405.875	0.325386	1.253	0.0580875	0.37379	1
NCgl1183	NC_003450.3	1296253..1297206	601.547	0.212621	1.15879	0.223085	0.654618	1
NCgl1184	NC_003450.3	1297212..1298342	530.361	0.324877	1.25256	0.0592262	0.375991	1
NCgl1185	NC_003450.3	complement(1298339..1298653)	135.733	0.551828	1.46594	0.009607	0.137672	1
NCgl1186	NC_003450.3	complement(1298997..1300145)	103.976	-0.0124284	-1.00865	0.950606	0.989837	1
NCgl1187	NC_003450.3	complement(1300142..1300369)	156.678	-0.0315991	-1.02214	0.883618	0.977437	1
NCgl1188	NC_003450.3	1300552..1301058	189.071	-0.436004	-1.35285	0.0266981	0.248621	1
NCgl1189	NC_003450.3	complement(1300985..1301929)	139.466	-0.0858875	-1.06134	0.670895	0.913895	1
NCgl1190	NC_003450.3	complement(1301972..1303114)	9.11078	-0.413047	-1.3315	0.291048	0.715979	1
NCgl1191	NC_003450.3	1303299..1303697	2.41891	0.170226	1.12523	0.795259	0.955514	1
mnmA	NC_003450.3	1303829..1304926	212.807	0.537501	1.45146	0.0141332	0.173839	1
NCgl1193	NC_003450.3	1304932..1305924	85.5316	0.717534	1.64437	0.0004823	0.0198604	1
NCgl1194	NC_003450.3	complement(1305921..1307384)	74.4956	0.235741	1.17751	0.233846	0.662494	1
NCgl1195	NC_003450.3	complement(1307459..1308172)	128.145	0.242611	1.18313	0.141771	0.550668	1
ligA	NC_003450.3	1308330..1310372	146.496	0.182837	1.13511	0.309071	0.730261	1
NCgl1197	NC_003450.3	complement(1310432..1311097)	414.564	-0.287782	-1.22076	0.140186	0.550437	1
gatC	NC_003450.3	1311320..1311619	247.435	-0.0539819	-1.03813	0.83104	0.966944	1
gatA	NC_003450.3	1311625..1313118	349.559	0.113037	1.0815	0.50348	0.845434	1
NCgl1200	NC_003450.3	1313270..1314121	89.4912	0.356692	1.28049	0.0987912	0.471133	1
NCgl1201	NC_003450.3	complement(1314467..1314787)	488.29	-0.0128847	-1.00897	0.948335	0.989217	1
NCgl1202	NC_003450.3	1315046..1316086	2788.91	0.258749	1.19644	0.0800007	0.432531	1
NCgl1203	NC_003450.3	1316338..1317447	14.6946	0.288665	1.22151	0.312456	0.73204	1
NCgl1204	NC_003450.3	1317434..1319008	31.5124	-0.0870289	-1.06218	0.689559	0.919436	1
NCgl1205	NC_003450.3	1319065..1319979	92.6789	-0.0738311	-1.05251	0.643363	0.90896	1
NCgl1206	NC_003450.3	1320001..1320945	139.769	-0.220977	-1.16552	0.244573	0.675378	1
NCgl1207	NC_003450.3	1320952..1321323	79.8111	-0.363418	-1.28647	0.182679	0.619849	1
NCgl1208	NC_003450.3	1321476..1322114	13.7446	0.108571	1.07816	0.76624	0.948402	1
NCgl1209	NC_003450.3	1322393..1323409	24.4264	-0.159574	-1.11696	0.457742	0.822932	1
NCgl1210	NC_003450.3	1323533..1324540	43.488	-0.311996	-1.24142	0.161409	0.583207	1
gatB	NC_003450.3	1324754..1326259	460.143	0.25914	1.19677	0.133017	0.539435	1
NCgl1212	NC_003450.3	1326372..1327052	27.6363	0.239154	1.1803	0.392116	0.790195	1
NCgl1213	NC_003450.3	1327161..1328246	242.797	0.0850845	1.06075	0.662955	0.912804	1
NCgl1214	NC_003450.3	complement(1328243..1328953)	74.2524	0.060139	1.04257	0.797989	0.955644	1
NCgl1215	NC_003450.3	1329015..1329887	46.3226	0.749426	1.68112	0.011616	0.151399	1
NCgl1216	NC_003450.3	complement(1329888..1330967)	154.245	0.41349	1.3319	0.048515	0.336583	1
NCgl1217	NC_003450.3	1331186..1331878	118.659	0.624354	1.54152	0.008553	0.128169	1
NCgl1218	NC_003450.3	1331953..1333011	738.221	-0.0350304	-1.02458	0.849295	0.971469	1
NCgl1219	NC_003450.3	complement(1333439..1335280)	523.757	0.155866	1.11409	0.45276	0.819967	1
NCgl1220	NC_003450.3	complement(1335409..1336044)	302.853	-0.0190258	-1.01328	0.91837	0.98147	1
NCgl1221	NC_003450.3	complement(1336092..1337693)	26.7272	-0.0814127	-1.05805	0.676165	0.915615	1
NCgl1222	NC_003450.3	1338131..1340011	379.416	-0.186626	-1.1381	0.262607	0.695262	1
ilvH	NC_003450.3	1340025..1340543	445.235	-0.0331322	-1.02323	0.849942	0.971469	1
NCgl1224	NC_003450.3	1340724..1341740	2072.08	-0.201448	-1.14985	0.168884	0.595842	1
NCgl1228	NC_003450.3	complement(1342791..1343675)	3.92602	0.144944	1.10569	0.735179	0.941955	1
NCgl1229	NC_003450.3	1344033..1344467	21.0779	0.610127	1.52639	0.0743319	0.426073	1
NCgl1230	NC_003450.3	1344449..1344811	2.6588	0.170785	1.12567	0.810742	0.958829	1
NCgl1231	NC_003450.3	1344935..1345423	37.1058	0.581092	1.49598	0.12081	0.518951	1
NCgl1232	NC_003450.3	1345486..1346442	1511.96	0.229798	1.17267	0.256247	0.686426	1
NCgl1233	NC_003450.3	1346458..1348275	427.202	0.318444	1.24699	0.0756025	0.430196	1
NCgl1234	NC_003450.3	1348334..1350079	153.713	-0.0869158	-1.0621	0.651879	0.912013	1
NCgl1235	NC_003450.3	1350855..1352447	1939.59	-0.48756	-1.40207	0.001139	0.0354069	1
NCgl1236	NC_003450.3	1352585..1353454	242.063	0.467188	1.38241	0.009815	0.137672	1
NCgl1237	NC_003450.3	1353489..1354511	311.337	0.1387	1.10091	0.339667	0.75343	1
NCgl1238	NC_003450.3	complement(1354537..1355568)	116.454	-0.0587253	-1.04155	0.763764	0.946841	1
NCgl1239	NC_003450.3	1355689..1357557	72.9669	0.0321059	1.0225	0.877086	0.976213	1
NCgl1240	NC_003450.3	1357557..1358213	151.162	0.265856	1.20235	0.127215	0.530523	1
NCgl1241	NC_003450.3	1358259..1359065	367.162	0.29084	1.22335	0.168575	0.595842	1
NCgl1242	NC_003450.3	1359067..1359672	203.541	0.34722	1.27211	0.0347946	0.28461	1
NCgl1243	NC_003450.3	complement(1360165..1361295)	29.5261	0.161047	1.1181	0.565975	0.877879	1
gltX	NC_003450.3	1361370..1362851	308.756	0.25525	1.19354	0.128645	0.533369	1
NCgl1245	NC_003450.3	complement(1362923..1363138)	31.2779	1.03778	2.05307	0.003192	0.0677837	1
NCgl1246	NC_003450.3	complement(1363139..1363612)	14.4568	0.124949	1.09047	0.671965	0.913895	1
NCgl1247	NC_003450.3	complement(1363729..1364253)	204.366	-0.270316	-1.20607	0.148528	0.561723	1
NCgl1248	NC_003450.3	complement(1364337..1364786)	4.18468	0.0384518	1.02701	0.93451	0.984213	1
NCgl1249	NC_003450.3	complement(1364875..1365180)	0.273907	-2.4332	-5.40091	0.528025	0.855895	1
NCgl1250	NC_003450.3	complement(1365214..1365396)	1.58221	1.82305	3.53827	0.266091	0.696812	1
NCgl1251	NC_003450.3	1368400..1369554	59.9143	0.136759	1.09943	0.573574	0.878931	1
NCgl1252	NC_003450.3	1369551..1369877	409.375	0.314916	1.24394	0.0600643	0.37645	1
NCgl1253	NC_003450.3	complement(1369874..1371637)	351.862	0.176784	1.13036	0.328209	0.740162	1
NCgl1254	NC_003450.3	1372805..1373134	20.086	-0.387339	-1.30798	0.218842	0.649911	1
NCgl1255	NC_003450.3	complement(1373347..1375734)	1914.23	-0.171304	-1.12608	0.2975	0.72222	1
NCgl1256	NC_003450.3	complement(1375930..1376088)	3.15595	-0.752693	-1.68494	0.46751	0.824426	1
NCgl1257	NC_003450.3	complement(1376146..1377555)	106.714	0.897102	1.86232	1.286e-06	0.0001807	0.003795
NCgl1258	NC_003450.3	complement(1377663..1378415)	103.234	-0.0268998	-1.01882	0.920847	0.98147	1
NCgl1259	NC_003450.3	complement(1378463..1378942)	426.819	-0.205228	-1.15287	0.253025	0.684375	1
NCgl1260	NC_003450.3	1379003..1379569	81.9603	-0.514423	-1.42842	0.0128308	0.162697	1
NCgl1261	NC_003450.3	complement(1379552..1380259)	108.785	-0.200148	-1.14882	0.343632	0.755552	1
NCgl1262	NC_003450.3	1380440..1381885	148.771	-0.409464	-1.32819	0.0282867	0.256931	1
leuD	NC_003450.3	1381902..1382495	377.185	-0.537778	-1.45173	0.003467	0.07108	1
NCgl1264	NC_003450.3	complement(1382842..1383921)	83.9135	-0.0384719	-1.02703	0.847876	0.971469	1
NCgl1265	NC_003450.3	1383930..1384088	0	NaN	NaN	NaN	NaN	NaN
gpsA	NC_003450.3	1384130..1385128	59.9956	0.286934	1.22004	0.228596	0.659949	1
ddl	NC_003450.3	1385153..1386235	228.765	0.159414	1.11683	0.358457	0.765123	1
NCgl1268	NC_003450.3	complement(1386290..1387270)	80.5764	0.233884	1.176	0.298589	0.723254	1
NCgl1269	NC_003450.3	1387338..1388327	155.398	0.0558947	1.0395	0.782535	0.951418	1
NCgl1270	NC_003450.3	1388327..1389076	97.2867	0.337331	1.26342	0.102524	0.479801	1
NCgl1271	NC_003450.3	1389208..1390791	88.4108	0.329683	1.25674	0.0809239	0.435352	1
NCgl1272	NC_003450.3	1390796..1392919	61.8455	0.003143	1.00218	0.987627	0.999427	1
NCgl1273	NC_003450.3	1392939..1393154	110.827	-0.286834	-1.21996	0.230014	0.659949	1
NCgl1274	NC_003450.3	1393154..1393738	269.023	-0.124431	-1.09008	0.546442	0.865861	1
coaD	NC_003450.3	1393742..1394224	255.3	-0.14048	-1.10227	0.43966	0.815757	1
NCgl1276	NC_003450.3	complement(1394797..1395561)	184.142	-0.293014	-1.2252	0.148613	0.561723	1
NCgl1277	NC_003450.3	complement(1395565..1396515)	123.441	-0.185623	-1.13731	0.244135	0.675281	1
NCgl1278	NC_003450.3	complement(1396558..1397562)	85.7079	0.001808	1.00125	0.991558	0.999427	1
NCgl1279	NC_003450.3	1397662..1398471	19.8764	-0.134161	-1.09745	0.660168	0.912804	1
NCgl1280	NC_003450.3	complement(1398554..1399534)	104.155	-0.147962	-1.108	0.44111	0.816912	1
NCgl1281	NC_003450.3	complement(1400182..1400940)	2.79752	0.431545	1.34868	0.331411	0.74228	1
NCgl1282	NC_003450.3	1400926..1401336	15.9684	0.964337	1.95117	0.00512	0.0878723	1
NCgl1283	NC_003450.3	1401333..1402079	43.2339	-0.0313865	-1.02199	0.914078	0.98147	1
NCgl1284	NC_003450.3	1402272..1402706	60.7931	0.126794	1.09186	0.613967	0.899163	1
NCgl1285	NC_003450.3	1403128..1403994	49.4262	0.251462	1.19041	0.163995	0.590331	1
NCgl1286	NC_003450.3	1403997..1404218	185.865	-0.0217648	-1.0152	0.920521	0.98147	1
NCgl1287	NC_003450.3	complement(1404691..1404885)	27.6645	-0.366446	-1.28917	0.287906	0.71309	1
NCgl1288	NC_003450.3	complement(1404867..1405301)	1089.17	0.124989	1.0905	0.508662	0.846133	1
NCgl1289	NC_003450.3	complement(1405317..1406174)	1138.71	0.0746941	1.05314	0.717015	0.933321	1
NCgl1290	NC_003450.3	complement(1407164..1407535)	92.6229	0.0455498	1.03208	0.827509	0.966424	1
NCgl1291	NC_003450.3	complement(1407556..1407873)	102.488	-0.0606266	-1.04292	0.811343	0.958829	1
NCgl1292	NC_003450.3	1408250..1408453	10.9676	-0.810642	-1.75399	0.0941888	0.46447	1
NCgl1293	NC_003450.3	complement(1409425..1409802)	55.6619	0.233157	1.1754	0.410456	0.795578	1
NCgl1294	NC_003450.3	complement(1410061..1411011)	11.9755	0.306475	1.23668	0.398446	0.793028	1
NCgl1295	NC_003450.3	complement(1411116..1411424)	8.52831	-0.410242	-1.32891	0.42329	0.806162	1
NCgl1296	NC_003450.3	complement(1411434..1412000)	8.88551	-0.624348	-1.54151	0.0935018	0.463895	1
NCgl1298	NC_003450.3	complement(1412623..1412916)	34.1412	0.353611	1.27775	0.323992	0.738151	1
NCgl1299	NC_003450.3	1413820..1416462	196.9	0.0826521	1.05896	0.671794	0.913895	1
NCgl1300	NC_003450.3	complement(1416459..1417859)	44.7784	0.381771	1.30294	0.132243	0.539435	1
NCgl1301	NC_003450.3	1417896..1418873	25.4609	0.107143	1.07709	0.623145	0.902612	1
NCgl1302	NC_003450.3	1418876..1419751	30.2985	0.334411	1.26086	0.162604	0.586805	1
NCgl1303	NC_003450.3	complement(1420068..1420847)	48.0098	0.528599	1.44253	0.079785	0.432157	1
rpsA	NC_003450.3	1421099..1422559	2827.83	-0.0112851	-1.00785	0.945995	0.988523	1
NCgl1305	NC_003450.3	1423217..1425268	2040.01	-0.663371	-1.58378	4.63e-05	0.003333	0.136667
coaE	NC_003450.3	1425279..1425881	359.193	-0.117371	-1.08476	0.479768	0.834694	1
NCgl1307	NC_003450.3	1426257..1427357	43.9181	0.267076	1.20337	0.238295	0.670589	1
NCgl1308	NC_003450.3	complement(1427373..1427810)	32.6548	-0.0253089	-1.0177	0.931106	0.984213	1
NCgl1309	NC_003450.3	complement(1428221..1429159)	99.7495	-0.114266	-1.08242	0.536525	0.861795	1
NCgl1310	NC_003450.3	complement(1429191..1430642)	83.6167	-0.211981	-1.15828	0.247336	0.679011	1
NCgl1311	NC_003450.3	complement(1430656..1431579)	42.1973	-0.178789	-1.13193	0.353157	0.762075	1
NCgl1312	NC_003450.3	complement(1431572..1432612)	9.36405	0.0281022	1.01967	0.945495	0.98835	1
NCgl1313	NC_003450.3	1432750..1433550	7.75331	-0.183793	-1.13587	0.548424	0.867138	1
NCgl1314	NC_003450.3	1433600..1433932	10.434	0.246819	1.18659	0.566704	0.877879	1
NCgl1315	NC_003450.3	1434042..1436204	187.541	0.312434	1.2418	0.0451833	0.326115	1
NCgl1316	NC_003450.3	1436335..1436778	1308.08	-0.410645	-1.32928	0.0147301	0.175715	1
NCgl1317	NC_003450.3	complement(1436866..1437249)	83.4449	0.10351	1.07438	0.703216	0.925839	1
NCgl1318	NC_003450.3	1437344..1438204	141.689	0.430989	1.34816	0.0203755	0.208849	1
NCgl1319	NC_003450.3	complement(1438209..1440476)	90.6846	0.54466	1.45868	0.001546	0.0411227	1
NCgl1320	NC_003450.3	complement(1440672..1441586)	775.797	-0.129302	-1.09376	0.433444	0.813431	1
NCgl1321	NC_003450.3	complement(1441790..1442392)	99.5557	0.281997	1.21588	0.18981	0.62816	1
uvrA	NC_003450.3	1442487..1445336	111.735	-0.0308547	-1.02162	0.848525	0.971469	1
NCgl1323	NC_003450.3	complement(1445320..1447446)	104.86	-0.0846278	-1.06041	0.621908	0.902612	1
infC	NC_003450.3	1447792..1448361	1423.51	0.19282	1.143	0.290375	0.714919	1
rpmI	NC_003450.3	1448390..1448584	1995.13	0.0619019	1.04384	0.683894	0.917528	1
rplT	NC_003450.3	1448645..1449028	768.095	0.0782355	1.05573	0.617678	0.902086	1
NCgl1327	NC_003450.3	complement(1449116..1449928)	6.32746	-0.0711002	-1.05052	0.831664	0.966944	1
NCgl1328	NC_003450.3	1450210..1450695	6.2432	-0.0605045	-1.04283	0.908073	0.980464	1
NCgl1329	NC_003450.3	1450918..1451823	14.5944	0.421963	1.33975	0.192976	0.631558	1
NCgl1330	NC_003450.3	1451820..1452656	1.61434	0.182995	1.13524	0.78024	0.95038	1
NCgl1331	NC_003450.3	1452758..1454074	5.06351	-0.39003	-1.31042	0.219059	0.649911	1
NCgl1332	NC_003450.3	1454115..1455341	6.55889	-0.0569211	-1.04024	0.884951	0.977437	1
NCgl1333	NC_003450.3	complement(1455347..1456054)	29.9221	-0.0108799	-1.00757	0.965374	0.994357	1
NCgl1334	NC_003450.3	1456103..1456951	221.677	0.225974	1.16957	0.212186	0.646658	1
pheS	NC_003450.3	1457032..1458069	293.635	0.207011	1.15429	0.236329	0.666962	1
pheT	NC_003450.3	1458112..1460619	411.484	-0.128855	-1.09343	0.560881	0.87487	1
NCgl1337	NC_003450.3	1461157..1462131	401.597	-0.362317	-1.28549	0.0162641	0.183953	1
NCgl1338	NC_003450.3	1462134..1463519	315.545	-0.248704	-1.18814	0.165432	0.592665	1
NCgl1339	NC_003450.3	1463533..1463937	631.145	-0.113367	-1.08175	0.572442	0.878429	1
argC	NC_003450.3	1464053..1465126	164.696	-0.0959233	-1.06875	0.560075	0.874784	1
argJ	NC_003450.3	1465210..1466376	193.585	-0.211056	-1.15754	0.208716	0.643911	1
NCgl1342	NC_003450.3	1466422..1467375	183.992	-0.227755	-1.17101	0.246749	0.678847	1
argD	NC_003450.3	1467376..1468551	368.964	-0.421176	-1.33902	0.0188272	0.198812	1
NCgl1344	NC_003450.3	1468565..1469524	300.935	-0.47805	-1.39286	0.0139825	0.172704	1
NCgl1345	NC_003450.3	1469573..1470043	151.512	-0.328857	-1.25602	0.139353	0.549227	1
NCgl1346	NC_003450.3	1470211..1471416	610.299	0.0236972	1.01656	0.889085	0.979514	1
NCgl1347	NC_003450.3	1471477..1472910	450.536	0.0821214	1.05857	0.638502	0.907786	1
NCgl1348	NC_003450.3	1472977..1474122	49.2886	0.0117609	1.00819	0.952541	0.990455	1
NCgl1349	NC_003450.3	1474119..1475696	43.4307	-0.352216	-1.27652	0.0931608	0.463762	1
NCgl1350	NC_003450.3	1475683..1476297	51.0707	-0.188929	-1.13992	0.515662	0.85071	1
NCgl1351	NC_003450.3	1476343..1476522	210.724	0.079502	1.05665	0.671927	0.913895	1
NCgl1352	NC_003450.3	1476550..1477812	643.201	0.0575242	1.04068	0.750359	0.944589	1
NCgl1353	NC_003450.3	complement(1477926..1478393)	307.446	-0.325065	-1.25272	0.130313	0.53652	1
NCgl1354a	NC_003450.3	complement(1478500..1478889)	41.0806	0.293367	1.2255	0.315497	0.734425	1
NCgl1354	NC_003450.3	1484726..1486030	183.267	0.379263	1.30068	0.0564109	0.367605	1
NCgl1355	NC_003450.3	1486042..1487028	291.988	0.570393	1.48493	0.000894	0.0299834	1
NCgl1356	NC_003450.3	1487032..1487196	48.5498	0.579838	1.49468	0.0499979	0.338518	1
NCgl1357	NC_003450.3	1487238..1488059	196.552	0.405598	1.32464	0.0442165	0.323408	1
ppnK	NC_003450.3	1488059..1489021	242.138	0.353978	1.27808	0.0591697	0.375991	1
NCgl1359	NC_003450.3	1489103..1490884	119.37	0.089568	1.06405	0.625264	0.904264	1
NCgl1360	NC_003450.3	1490944..1492137	267.153	0.131611	1.09552	0.417729	0.803346	1
NCgl1361	NC_003450.3	1492147..1493112	292.241	0.114235	1.0824	0.531007	0.858343	1
pyrG	NC_003450.3	1493513..1495177	32.6133	-0.277428	-1.21203	0.210722	0.645951	1
NCgl1363	NC_003450.3	1495193..1495864	124.234	0.114617	1.08269	0.527526	0.855895	1
xerD	NC_003450.3	1495861..1496775	102.843	0.248701	1.18814	0.133033	0.539435	1
NCgl1365	NC_003450.3	complement(1496792..1498324)	17.3764	0.581208	1.4961	0.0172293	0.188907	1
NCgl1366	NC_003450.3	1498776..1499648	187.059	0.206017	1.1535	0.313892	0.733752	1
NCgl1367	NC_003450.3	1499931..1500698	36.7012	0.002814	1.00195	0.99215	0.999427	1
NCgl1368	NC_003450.3	complement(1500908..1501471)	121.834	-0.203857	-1.15177	0.376704	0.777236	1
NCgl1369	NC_003450.3	1501710..1502579	494.11	0.550576	1.46467	0.008	0.122999	1
NCgl1370	NC_003450.3	1502601..1503179	166.859	0.714826	1.64128	0.001746	0.0460107	1
NCgl1371	NC_003450.3	1503279..1504241	119.365	0.440995	1.35754	0.0128416	0.162697	1
cmk	NC_003450.3	1504238..1504948	136.016	0.427797	1.34518	0.0274491	0.252763	1
engA	NC_003450.3	1504945..1506576	245.604	0.319377	1.24779	0.0471402	0.333712	1
NCgl1374	NC_003450.3	complement(1506659..1507327)	99.6425	-0.181111	-1.13376	0.424758	0.806876	1
NCgl1375	NC_003450.3	complement(1507402..1507902)	437.193	-0.369877	-1.29224	0.0687385	0.405314	1
NCgl1376	NC_003450.3	complement(1507914..1508729)	41.1134	-0.0159655	-1.01113	0.948942	0.989316	1
NCgl1377	NC_003450.3	1509002..1510369	6.77295	0.0298464	1.0209	0.940934	0.98778	1
NCgl1378	NC_003450.3	1510390..1512135	26.9754	0.119255	1.08617	0.587864	0.888319	1
NCgl1379	NC_003450.3	1512174..1512980	88.382	0.129816	1.09415	0.571426	0.878429	1
NCgl1380	NC_003450.3	complement(1512977..1514527)	75.2328	0.211041	1.15752	0.213477	0.647007	1
NCgl1381	NC_003450.3	complement(1514971..1515159)	0.510659	0.3817	1.30288	0.848543	0.971469	1
NCgl1382	NC_003450.3	complement(1515405..1515794)	77.1486	-0.039058	-1.02744	0.917693	0.98147	1
NCgl1383	NC_003450.3	complement(1515796..1516932)	98.8212	-0.0780887	-1.05562	0.607871	0.895291	1
NCgl1384	NC_003450.3	1517170..1519461	166.964	0.237314	1.1788	0.143611	0.55417	1
NCgl1385	NC_003450.3	1519601..1520032	3792.69	-0.0855621	-1.0611	0.599707	0.893366	1
NCgl1386	NC_003450.3	1520190..1520948	722.27	0.0333888	1.02341	0.846062	0.971469	1
NCgl1387	NC_003450.3	1520957..1521592	314.279	0.0462873	1.0326	0.796686	0.955557	1
NCgl1388	NC_003450.3	1521771..1522346	871.145	0.213201	1.15926	0.271543	0.702432	1
NCgl1389	NC_003450.3	complement(1522429..1522941)	486.818	-0.302707	-1.23346	0.153332	0.568785	1
NCgl1390	NC_003450.3	complement(1523049..1524440)	209.318	-0.337373	-1.26345	0.0568604	0.369718	1
NCgl1391	NC_003450.3	complement(1524565..1525458)	23.8781	-0.111505	-1.08035	0.650652	0.911631	1
NCgl1392	NC_003450.3	complement(1525470..1526534)	160.386	-0.064606	-1.0458	0.732553	0.941937	1
NCgl1393	NC_003450.3	complement(1526531..1527913)	153.041	-0.181892	-1.13437	0.336458	0.749948	1
NCgl1394	NC_003450.3	complement(1527984..1529330)	114.616	-0.0573796	-1.04057	0.774282	0.95038	1
NCgl1395	NC_003450.3	1529486..1530223	3.92336	0.296218	1.22792	0.527103	0.855895	1
NCgl1396	NC_003450.3	complement(1530338..1531792)	1040.04	0.102129	1.07336	0.560925	0.87487	1
NCgl1397	NC_003450.3	1531933..1532397	74.3059	0.163999	1.12039	0.506013	0.846133	1
NCgl1398	NC_003450.3	1532415..1532999	86.5334	-0.046267	-1.03259	0.830679	0.966944	1
NCgl1399	NC_003450.3	1533041..1533784	290.243	0.002533	1.00176	0.98791	0.999427	1
NCgl1400	NC_003450.3	1533781..1534524	188.324	-0.0568857	-1.04022	0.789825	0.954138	1
NCgl1401	NC_003450.3	complement(1534526..1535401)	51.9792	-0.0687622	-1.04882	0.758546	0.946267	1
NCgl1402	NC_003450.3	complement(1535379..1536227)	8.18498	0.5366	1.45055	0.0706189	0.411177	1
NCgl1403	NC_003450.3	complement(1536224..1537030)	6.6362	-0.221424	-1.16588	0.57955	0.883694	1
NCgl1404	NC_003450.3	complement(1537027..1537833)	8.37177	0.353848	1.27796	0.231937	0.659949	1
NCgl1405	NC_003450.3	complement(1537867..1538919)	9.71562	0.240036	1.18102	0.594406	0.890499	1
NCgl1406	NC_003450.3	complement(1538960..1539664)	23.273	0.607162	1.52326	0.0477436	0.334772	1
NCgl1407	NC_003450.3	complement(1539817..1542108)	722.723	0.133427	1.0969	0.387377	0.785397	1
NCgl1408	NC_003450.3	complement(1542116..1542922)	834.785	0.0445623	1.03137	0.797646	0.955621	1
NCgl1409	NC_003450.3	complement(1543151..1544554)	880.696	-0.237437	-1.1789	0.259311	0.692121	1
NCgl1410	NC_003450.3	1544976..1546292	62.8041	0.199467	1.14827	0.361463	0.766552	1
NCgl1411	NC_003450.3	complement(1546304..1547692)	35.2494	-0.553754	-1.4679	0.0105008	0.14285	1
NCgl1412	NC_003450.3	complement(1547964..1548440)	177.045	0.163958	1.12036	0.372356	0.773537	1
NCgl1413	NC_003450.3	1548780..1549352	33.6875	0.248309	1.18781	0.358221	0.765123	1
NCgl1414	NC_003450.3	1549403..1550401	10.8205	0.0330597	1.02318	0.918596	0.98147	1
NCgl1415	NC_003450.3	1550469..1550954	231.953	0.191459	1.14192	0.269657	0.700427	1
NCgl1416	NC_003450.3	1551545..1552240	102.755	0.456061	1.37179	0.0115558	0.151399	1
NCgl1417	NC_003450.3	1552587..1553975	95.8892	0.223718	1.16774	0.23089	0.659949	1
NCgl1418	NC_003450.3	complement(1554067..1554684)	270.789	-0.590387	-1.50565	0.0302136	0.268805	1
NCgl1419	NC_003450.3	complement(1554888..1555076)	62.1882	-0.0647147	-1.04588	0.836399	0.968635	1
NCgl1420	NC_003450.3	complement(1555083..1555835)	113.433	0.059053	1.04178	0.744451	0.942148	1
NCgl1421	NC_003450.3	complement(1555835..1555999)	14.0385	0.160923	1.118	0.706253	0.927842	1
NCgl1422	NC_003450.3	1556376..1556774	353.51	-0.0190048	-1.01326	0.930274	0.984213	1
NCgl1423	NC_003450.3	complement(1557011..1557823)	315.542	0.276942	1.21162	0.125028	0.528363	1
NCgl1424	NC_003450.3	complement(1557856..1559493)	73.0046	0.193974	1.14391	0.205118	0.642426	1
fxsA	NC_003450.3	complement(1559494..1560069)	490.72	-0.0604631	-1.0428	0.717493	0.933321	1
NCgl1426	NC_003450.3	complement(1560434..1561750)	16.1957	0.171033	1.12586	0.480386	0.834694	1
NCgl1427	NC_003450.3	1561780..1562556	42.854	0.24585	1.18579	0.402058	0.793028	1
NCgl1428	NC_003450.3	complement(1562522..1563802)	206.365	0.0662204	1.04697	0.739538	0.942148	1
NCgl1429	NC_003450.3	complement(1564562..1565302)	168.933	0.246116	1.18601	0.133519	0.539435	1
NCgl1430	NC_003450.3	complement(1565299..1566438)	221.56	0.234929	1.17685	0.177512	0.612166	1
NCgl1431	NC_003450.3	1566468..1567109	54.1203	0.258287	1.19606	0.365108	0.769059	1
NCgl1432	NC_003450.3	complement(1567114..1569903)	92.9169	0.159335	1.11677	0.426181	0.806897	1
NCgl1433	NC_003450.3	complement(1569929..1570873)	85.9182	-0.423116	-1.34082	0.0562602	0.367434	1
tatA	NC_003450.3	complement(1571065..1571382)	277.342	-0.17867	-1.13184	0.340291	0.75343	1
NCgl1435	NC_003450.3	complement(1571503..1572486)	59.4103	-0.119128	-1.08608	0.518186	0.852054	1
NCgl1436	NC_003450.3	complement(1572489..1573463)	119.678	0.362995	1.28609	0.0684528	0.404955	1
NCgl1437	NC_003450.3	complement(1573488..1574927)	337.6	0.479097	1.39387	0.004344	0.0801473	1
NCgl1438	NC_003450.3	complement(1574942..1575136)	54.4441	0.459961	1.3755	0.208131	0.643911	1
NCgl1439	NC_003450.3	complement(1575403..1576947)	170.041	0.157953	1.1157	0.43323	0.813431	1
NCgl1440	NC_003450.3	complement(1576948..1578528)	250.596	0.459298	1.37487	0.002499	0.0576294	1
NCgl1441	NC_003450.3	complement(1578564..1579400)	146.153	-0.0799801	-1.057	0.664867	0.912804	1
NCgl1442	NC_003450.3	complement(1579446..1580708)	247.514	0.213694	1.15965	0.154823	0.572506	1
NCgl1443	NC_003450.3	1580807..1581643	25.9672	-0.170894	-1.12576	0.567112	0.877879	1
NCgl1444	NC_003450.3	1581851..1582117	131.586	-0.0126716	-1.00882	0.954367	0.991655	1
NCgl1445	NC_003450.3	complement(1582270..1583481)	23.0934	0.0473066	1.03333	0.868727	0.976205	1
aspA	NC_003450.3	complement(1583910..1585490)	106.526	0.227298	1.17064	0.251133	0.68332	1
hisG	NC_003450.3	complement(1585600..1586445)	750.669	0.390286	1.31065	0.0424831	0.3183	1
hisE	NC_003450.3	complement(1586462..1586725)	530.83	0.345583	1.27066	0.119727	0.518951	1
NCgl1449	NC_003450.3	complement(1586809..1587504)	160.026	0.150183	1.10971	0.396471	0.792634	1
NCgl1450	NC_003450.3	complement(1587570..1591235)	141.709	-0.220313	-1.16499	0.198351	0.638955	1
NCgl1451	NC_003450.3	1591343..1591915	65.3537	0.424496	1.3421	0.116978	0.514522	1
NCgl1452	NC_003450.3	complement(1591938..1592966)	125.403	0.572652	1.48726	0.001967	0.0490594	1
NCgl1453	NC_003450.3	1593337..1594515	60.823	0.53427	1.44821	0.003807	0.0754152	1
NCgl1454	NC_003450.3	1594532..1594954	54.0756	0.39245	1.31262	0.103892	0.482977	1
NCgl1455	NC_003450.3	1595030..1595671	54.421	0.430802	1.34798	0.141261	0.550668	1
NCgl1456	NC_003450.3	complement(1595841..1596221)	155.285	0.208406	1.15541	0.332211	0.743509	1
cysS_1	NC_003450.3	complement(1596246..1597508)	135.64	0.821169	1.76684	3.583e-05	0.002712	0.105776
uppP	NC_003450.3	complement(1597742..1598623)	76.705	-0.001403	-1.00097	0.995238	0.999427	1
NCgl1459	NC_003450.3	1598667..1599617	45.2634	0.274281	1.20939	0.172477	0.600599	1
NCgl1460	NC_003450.3	1599679..1600680	170.008	0.315247	1.24422	0.140799	0.550668	1
NCgl1461	NC_003450.3	1600692..1601807	232.638	0.229198	1.17218	0.213117	0.646658	1
NCgl1462	NC_003450.3	complement(1601928..1602185)	5.67878	-0.516949	-1.43093	0.45145	0.81952	1
NCgl1463	NC_003450.3	1602660..1603469	3.21715	0.725188	1.65312	0.0875196	0.449318	1
NCgl1464	NC_003450.3	1603472..1604632	4.65531	0.174613	1.12866	0.620705	0.902437	1
NCgl1465	NC_003450.3	complement(1604827..1605261)	620.356	0.0186706	1.01303	0.919395	0.98147	1
NCgl1466	NC_003450.3	complement(1605278..1605811)	593.366	0.0371855	1.02611	0.815388	0.960027	1
NCgl1467	NC_003450.3	complement(1605858..1607657)	30.8304	0.002081	1.00144	0.991472	0.999427	1
NCgl1468	NC_003450.3	complement(1607658..1609247)	9.65146	0.11116	1.0801	0.706044	0.927842	1
NCgl1469	NC_003450.3	1610236..1610847	144.93	0.163654	1.12012	0.344005	0.755552	1
NCgl1470	NC_003450.3	complement(1611147..1612238)	1025.95	-0.366226	-1.28898	0.093417	0.463895	1
NCgl1471	NC_003450.3	complement(1612231..1614444)	959.77	-0.36508	-1.28795	0.0156662	0.179948	1
NCgl1472	NC_003450.3	complement(1614448..1616298)	383.61	-0.209032	-1.15591	0.246445	0.678847	1
NCgl1473	NC_003450.3	1616527..1617303	9.19187	0.001437	1.001	0.996537	0.999427	1
NCgl1474	NC_003450.3	1617398..1617997	261.072	0.196625	1.14601	0.425736	0.806897	1
NCgl1475	NC_003450.3	complement(1618318..1619616)	458.049	-0.261038	-1.19834	0.130265	0.53652	1
NCgl1476	NC_003450.3	complement(1619669..1620097)	586.748	-0.002673	-1.00185	0.989432	0.999427	1
NCgl1477	NC_003450.3	complement(1620164..1621009)	38.04	-0.007012	-1.00487	0.978603	0.995464	1
NCgl1478	NC_003450.3	1621056..1621841	188.118	0.659346	1.57937	1.546e-05	0.001425	0.0456378
hemH_1	NC_003450.3	complement(1621838..1622950)	407.564	0.200531	1.14912	0.30014	0.723276	1
NCgl1480	NC_003450.3	complement(1623024..1624838)	226	-0.007284	-1.00506	0.967409	0.994357	1
NCgl1481	NC_003450.3	complement(1625425..1625925)	21.8296	-0.160263	-1.11749	0.632791	0.907236	1
NCgl1482	NC_003450.3	1626279..1629110	1764.39	-0.346441	-1.27142	0.0495112	0.33799	1
NCgl1483	NC_003450.3	1629298..1629864	55.4916	0.379074	1.30051	0.172733	0.600599	1
NCgl1484	NC_003450.3	1629913..1630671	345.494	0.306119	1.23638	0.0868168	0.446894	1
NCgl1485	NC_003450.3	complement(1630664..1631338)	582.09	0.190577	1.14122	0.251445	0.68332	1
NCgl1486	NC_003450.3	1631660..1631929	56.2349	-0.158946	-1.11647	0.598246	0.892393	1
NCgl1487	NC_003450.3	1631939..1633327	81.8533	0.004208	1.00292	0.980875	0.996745	1
NCgl1488	NC_003450.3	1633566..1636244	316.309	-0.145713	-1.10628	0.465806	0.823727	1
NCgl1489	NC_003450.3	complement(1636241..1636717)	38.0393	0.389428	1.30987	0.28419	0.71309	1
NCgl1490	NC_003450.3	1637081..1638445	152.231	0.601025	1.51679	0.0013	0.0379942	1
NCgl1491	NC_003450.3	1639916..1640158	4.38756	-0.867879	-1.82498	0.21626	0.647429	1
NCgl1492	NC_003450.3	1640567..1641004	11.6787	0.545354	1.45938	0.137724	0.546469	1
NCgl1493	NC_003450.3	complement(1641043..1642674)	249.034	0.424827	1.34241	0.008833	0.131036	1
NCgl1496	NC_003450.3	1645661..1646371	109.599	-0.349049	-1.27372	0.120733	0.518951	1
NCgl1497	NC_003450.3	1646549..1647136	94.9532	-0.001814	-1.00126	0.993118	0.999427	1
NCgl1498	NC_003450.3	complement(1647209..1647622)	1200.12	-0.110439	-1.07956	0.542757	0.864821	1
NCgl1499	NC_003450.3	complement(1647648..1648097)	894.176	-0.125049	-1.09054	0.447016	0.818752	1
NCgl1500	NC_003450.3	complement(1648097..1649362)	987.483	-0.104628	-1.07522	0.637556	0.907786	1
NCgl1501	NC_003450.3	complement(1649364..1650122)	1326.17	-0.22334	-1.16743	0.319453	0.736827	1
NCgl1502	NC_003450.3	complement(1650246..1651424)	1361.43	-0.0200023	-1.01396	0.901117	0.979906	1
NCgl1503	NC_003450.3	complement(1651430..1652875)	964.539	-0.100909	-1.07245	0.612764	0.899046	1
NCgl1504	NC_003450.3	complement(1652891..1653577)	1231.65	0.150288	1.10979	0.410335	0.795578	1
NCgl1505	NC_003450.3	1653998..1655674	54.2139	0.516131	1.43011	0.0300806	0.268805	1
NCgl1506	NC_003450.3	1655681..1656703	107.93	0.184988	1.13681	0.311808	0.731846	1
NCgl1507	NC_003450.3	1656712..1657518	53.3402	0.260592	1.19797	0.148483	0.561723	1
NCgl1508	NC_003450.3	1657638..1658678	629.63	-0.094999	-1.06806	0.625817	0.904264	1
NCgl1509	NC_003450.3	1658788..1661139	30.8174	0.1229	1.08892	0.598556	0.892393	1
NCgl1510	NC_003450.3	1661569..1662555	635.901	0.224726	1.16856	0.190643	0.630211	1
NCgl1511	NC_003450.3	complement(1662627..1663598)	101.38	0.0677214	1.04806	0.757868	0.946267	1
NCgl1512	NC_003450.3	1664403..1666505	1217.93	-0.11068	-1.07974	0.431377	0.811099	1
NCgl1513	NC_003450.3	1666673..1667755	1002.88	-0.0450246	-1.0317	0.837633	0.969298	1
NCgl1514	NC_003450.3	1667860..1669404	198.812	-0.0182495	-1.01273	0.910076	0.980491	1
NCgl1515	NC_003450.3	1669419..1670378	282.134	-0.0250374	-1.01751	0.891045	0.979906	1
NCgl1516	NC_003450.3	1670395..1671102	208.527	-0.192132	-1.14245	0.362735	0.767594	1
NCgl1517	NC_003450.3	complement(1671270..1671677)	4.14987	-0.147714	-1.10781	0.755254	0.946267	1
NCgl1518	NC_003450.3	1671750..1673126	33.7135	0.14773	1.10782	0.509285	0.846133	1
NCgl1519	NC_003450.3	complement(1673263..1674105)	8.9765	-0.660022	-1.58011	0.039109	0.303815	1
NCgl1520	NC_003450.3	complement(1674120..1675268)	9.58657	-0.49476	-1.40909	0.200732	0.642426	1
NCgl1521	NC_003450.3	complement(1675265..1676623)	10.1192	-0.672618	-1.59396	0.0514797	0.345382	1
secG	NC_003450.3	complement(1677046..1677279)	446.277	0.251432	1.19039	0.180562	0.617182	1
NCgl1523	NC_003450.3	complement(1677384..1680143)	601.735	-0.0118827	-1.00827	0.940572	0.987751	1
tpiA	NC_003450.3	complement(1680329..1681108)	1975.91	-0.0373707	-1.02624	0.831417	0.966944	1
pgk	NC_003450.3	complement(1681187..1682404)	2803.82	-0.0106404	-1.0074	0.949435	0.989316	1
NCgl1526	NC_003450.3	complement(1682621..1683625)	15447.3	0.113294	1.0817	0.502242	0.845127	1
NCgl1527	NC_003450.3	complement(1684114..1685097)	265.317	0.0319198	1.02237	0.87703	0.976213	1
NCgl1528	NC_003450.3	complement(1685107..1686132)	197.45	0.186492	1.13799	0.320739	0.736827	1
NCgl1529	NC_003450.3	complement(1686149..1687078)	171.554	-0.0195072	-1.01361	0.920892	0.98147	1
uvrC	NC_003450.3	complement(1687100..1689190)	36.3257	0.139393	1.10144	0.532946	0.860119	1
NCgl1531	NC_003450.3	complement(1689198..1689779)	461.882	-0.131158	-1.09517	0.498244	0.843549	1
ribH	NC_003450.3	complement(1689866..1690345)	314.075	0.221784	1.16617	0.279753	0.708804	1
NCgl1533	NC_003450.3	complement(1690357..1691625)	212.043	0.460849	1.37635	0.003927	0.0772742	1
NCgl1534	NC_003450.3	complement(1691636..1692271)	145.379	0.465137	1.38045	0.03051	0.269657	1
NCgl1535	NC_003450.3	complement(1692272..1693258)	228.623	0.483879	1.3985	0.00829	0.125497	1
NCgl1536	NC_003450.3	complement(1693259..1693918)	721.958	0.308562	1.23847	0.0854319	0.445574	1
NCgl1537	NC_003450.3	complement(1693964..1695298)	228.888	0.20165	1.15001	0.217566	0.648104	1
fmt	NC_003450.3	complement(1695496..1696443)	229.986	0.107563	1.07741	0.547318	0.866782	1
def_1	NC_003450.3	complement(1696463..1696972)	196.814	0.252816	1.19153	0.126356	0.529084	1
NCgl1540	NC_003450.3	complement(1697081..1699147)	44.1717	0.20054	1.14913	0.201243	0.642426	1
NCgl1541	NC_003450.3	complement(1699174..1700397)	266.992	0.115242	1.08316	0.489838	0.840411	1
NCgl1542	NC_003450.3	complement(1700505..1701767)	49.2292	-0.1049	-1.07542	0.577442	0.88276	1
NCgl1543	NC_003450.3	complement(1702029..1702316)	629.356	0.257508	1.19541	0.135212	0.543054	1
gmk	NC_003450.3	complement(1702408..1703037)	1009	-0.308548	-1.23846	0.0829441	0.440079	1
NCgl1545	NC_003450.3	complement(1702988..1703308)	1041.28	-0.16531	-1.12141	0.307935	0.729553	1
pyrF	NC_003450.3	complement(1703514..1704350)	360.584	-0.51974	-1.4337	0.004872	0.0846046	1
carB	NC_003450.3	complement(1704356..1707697)	468.303	-0.668248	-1.58914	0.001093	0.0346856	1
NCgl1548	NC_003450.3	complement(1707703..1708884)	269.958	-0.485826	-1.40039	0.001836	0.0473338	1
pyrC	NC_003450.3	complement(1709014..1710357)	222.675	-0.50477	-1.4189	0.009411	0.136856	1
pyrB	NC_003450.3	complement(1710410..1711348)	188.698	-0.425026	-1.3426	0.0317347	0.273122	1
NCgl1551	NC_003450.3	complement(1711349..1711927)	332.818	-0.183608	-1.13572	0.308703	0.730261	1
NCgl1552	NC_003450.3	1712236..1713762	93.1649	-0.186337	-1.13787	0.357837	0.765123	1
NCgl1553	NC_003450.3	1713830..1714309	237.667	0.0937796	1.06716	0.543364	0.864821	1
NCgl1554	NC_003450.3	1714299..1714763	145.083	0.0765482	1.05449	0.753831	0.946267	1
NCgl1555	NC_003450.3	1714741..1714953	72.203	-0.246046	-1.18595	0.506359	0.846133	1
nusB	NC_003450.3	complement(1715379..1716062)	346.576	-0.549515	-1.46359	0.002093	0.0506382	1
NCgl1557	NC_003450.3	complement(1716129..1716692)	511.84	-0.29751	-1.22902	0.114305	0.508943	1
NCgl1558	NC_003450.3	complement(1716777..1717868)	159.905	-0.0440752	-1.03102	0.808288	0.957874	1
aroB	NC_003450.3	complement(1717935..1719032)	83.9726	-0.0373459	-1.02622	0.838854	0.969567	1
aroK	NC_003450.3	complement(1719104..1719676)	101.062	0.0558929	1.0395	0.763461	0.946841	1
NCgl1561	NC_003450.3	complement(1719666..1720898)	129.156	0.0306476	1.02147	0.873861	0.976213	1
NCgl1562	NC_003450.3	complement(1720968..1721381)	3.73003	0.430193	1.34741	0.456231	0.822241	1
NCgl1563	NC_003450.3	complement(1721420..1721725)	21.9425	-0.266354	-1.20276	0.427743	0.807074	1
NCgl1564	NC_003450.3	1721780..1722856	4.03865	-0.149721	-1.10936	0.673092	0.914389	1
NCgl1565	NC_003450.3	1722870..1723829	6.93699	0.895606	1.86039	0.0191835	0.200746	1
NCgl1566	NC_003450.3	1723826..1724581	44.0249	-0.192228	-1.14253	0.463516	0.823727	1
aroE_3	NC_003450.3	complement(1724609..1725439)	184.704	-0.292423	-1.2247	0.201074	0.642426	1
NCgl1568	NC_003450.3	complement(1725456..1726625)	138.786	-0.0322867	-1.02263	0.856087	0.973733	1
NCgl1569	NC_003450.3	complement(1726622..1727170)	110.754	0.0945763	1.06775	0.614508	0.899369	1
alaS	NC_003450.3	complement(1727382..1730048)	238.88	0.0577997	1.04088	0.736209	0.941955	1
NCgl1571	NC_003450.3	complement(1730163..1731542)	96.6545	0.323812	1.25163	0.0462768	0.330773	1
NCgl1572	NC_003450.3	complement(1731596..1732795)	258.659	0.0112368	1.00782	0.943401	0.988217	1
aspS	NC_003450.3	complement(1732985..1734811)	228.951	0.0989213	1.07097	0.566969	0.877879	1
NCgl1574	NC_003450.3	1735044..1735949	102.97	-0.129642	-1.09402	0.496639	0.843059	1
NCgl1575	NC_003450.3	complement(1736001..1738679)	19.1908	-0.310568	-1.2402	0.131129	0.537627	1
NCgl1576	NC_003450.3	complement(1738710..1740569)	142.631	-0.470119	-1.38522	0.0182557	0.195967	1
NCgl1577	NC_003450.3	complement(1740569..1741219)	137.011	-0.496434	-1.41072	0.004143	0.0798188	1
NCgl1578	NC_003450.3	1741313..1741909	6.62831	1.00119	2.00165	0.0621677	0.386165	1
NCgl1579	NC_003450.3	1741893..1742609	28.5371	0.105985	1.07623	0.726212	0.938128	1
NCgl1580	NC_003450.3	1742701..1743816	17.9019	-0.008754	-1.00609	0.972497	0.99477	1
NCgl1583	NC_003450.3	1744884..1746233	58.1251	-0.000132	-1.00009	0.999427	0.999724	1
NCgl1584	NC_003450.3	complement(1746230..1747954)	126.897	-0.176082	-1.12981	0.303754	0.726059	1
hisS	NC_003450.3	complement(1747987..1749276)	282.96	0.588071	1.50324	0.0001292	0.007654	0.381498
NCgl1586	NC_003450.3	complement(1749322..1749963)	121.771	0.309698	1.23945	0.197625	0.638955	1
NCgl1587	NC_003450.3	1750094..1750936	110.142	-0.0433753	-1.03052	0.818351	0.960928	1
NCgl1588	NC_003450.3	1751497..1752054	1851.06	-0.0943276	-1.06757	0.71317	0.932364	1
NCgl1589	NC_003450.3	1752255..1752530	95.9866	-0.542023	-1.45601	0.0138395	0.171656	1
NCgl1590	NC_003450.3	complement(1752612..1754894)	269.696	-0.0912793	-1.06531	0.605274	0.895175	1
NCgl1591	NC_003450.3	complement(1754922..1755479)	115.708	-0.0886083	-1.06334	0.668311	0.913781	1
NCgl1592	NC_003450.3	complement(1755483..1757084)	62.8705	-0.0111295	-1.00774	0.956185	0.992157	1
secF	NC_003450.3	complement(1757586..1758797)	276.762	-0.307324	-1.23741	0.0634531	0.389426	1
secD	NC_003450.3	complement(1758800..1760734)	146.703	-0.0735991	-1.05234	0.656356	0.912804	1
NCgl1595	NC_003450.3	complement(1761002..1761367)	283.479	0.211715	1.15806	0.264363	0.696812	1
ruvB	NC_003450.3	complement(1761416..1762507)	98.9893	0.14777	1.10786	0.427421	0.807074	1
ruvA	NC_003450.3	complement(1762514..1763134)	57.6601	0.367302	1.28994	0.192972	0.631558	1
ruvC	NC_003450.3	complement(1763174..1763839)	94.6307	0.253365	1.19198	0.179089	0.614732	1
NCgl1599	NC_003450.3	complement(1763987..1764742)	347.5	-0.154555	-1.11308	0.428537	0.807074	1
NCgl1600	NC_003450.3	complement(1765012..1765860)	44.2216	0.493189	1.40755	0.079599	0.432157	1
NCgl1601	NC_003450.3	1765969..1766445	192.193	-0.0481705	-1.03395	0.789313	0.954138	1
NCgl1602	NC_003450.3	complement(1766484..1766948)	43.8862	-0.313943	-1.2431	0.236888	0.667902	1
NCgl1603	NC_003450.3	complement(1766945..1768030)	112.615	-0.225131	-1.16888	0.179575	0.61497	1
NCgl1604	NC_003450.3	complement(1768031..1768996)	154.156	-0.390936	-1.31124	0.0676357	0.403342	1
NCgl1605	NC_003450.3	complement(1769019..1769678)	153.419	-0.315018	-1.24403	0.118746	0.51778	1
NCgl1606	NC_003450.3	complement(1769678..1770220)	316.08	-0.372743	-1.29481	0.0519513	0.345406	1
thrS	NC_003450.3	complement(1770324..1772384)	521.67	-0.323685	-1.25152	0.140465	0.550668	1
NCgl1608	NC_003450.3	complement(1772655..1773863)	284.993	-0.244441	-1.18463	0.144535	0.55628	1
NCgl1609	NC_003450.3	complement(1773890..1774438)	172.43	-0.116351	-1.08399	0.536269	0.861795	1
NCgl1610	NC_003450.3	complement(1774454..1775068)	682.573	-0.22321	-1.16733	0.181499	0.618567	1
NCgl1611	NC_003450.3	complement(1778099..1779508)	7.39983	-0.101259	-1.07271	0.776911	0.95038	1
NCgl1612	NC_003450.3	complement(1779551..1780051)	2.6278	-0.987563	-1.98283	0.137814	0.546469	1
NCgl1613	NC_003450.3	complement(1780504..1780830)	1.18061	0.117328	1.08472	0.920556	0.98147	1
NCgl1614	NC_003450.3	complement(1781016..1781585)	78.3969	0.373956	1.2959	0.0825578	0.439118	1
NCgl1615	NC_003450.3	1781924..1782793	48.4054	-0.116005	-1.08373	0.554877	0.870812	1
NCgl1616	NC_003450.3	complement(1782891..1785473)	33.5914	0.063679	1.04513	0.711281	0.930836	1
NCgl1617	NC_003450.3	complement(1785729..1786844)	33.6185	-0.722632	-1.65019	0.003	0.0651196	1
NCgl1618	NC_003450.3	complement(1786904..1788829)	26.3375	-0.746318	-1.67751	0.000416	0.0186048	1
NCgl1619	NC_003450.3	1789080..1789565	5.16333	0.73765	1.66746	0.0884619	0.451799	1
NCgl1620	NC_003450.3	1789580..1789771	1.52503	-0.52417	-1.43811	0.691727	0.920183	1
NCgl1621	NC_003450.3	1789833..1790060	2.96317	0.425896	1.34341	0.608344	0.895291	1
NCgl1622	NC_003450.3	complement(1790458..1790802)	74.8425	-0.272256	-1.20769	0.217667	0.648104	1
NCgl1623	NC_003450.3	1791842..1792441	127.721	0.146699	1.10703	0.546327	0.865861	1
NCgl1624	NC_003450.3	1792428..1793429	124.063	0.0603819	1.04274	0.753404	0.946267	1
NCgl1625	NC_003450.3	1793714..1794823	648.561	0.259731	1.19726	0.15022	0.564986	1
NCgl1626	NC_003450.3	1795591..1796184	194.492	0.112624	1.08119	0.475029	0.830604	1
NCgl1627	NC_003450.3	1796210..1797052	180.092	0.176843	1.13041	0.423733	0.806486	1
NCgl1628	NC_003450.3	1797350..1797772	413.438	1.29948	2.4614	9.283e-14	4.567e-11	2.74e-10
NCgl1629	NC_003450.3	complement(1798020..1798757)	1279.01	1.01813	2.0253	9.095e-08	1.799e-05	0.0002685
NCgl1630	NC_003450.3	1799182..1799409	17.779	0.735736	1.66525	0.095386	0.465421	1
NCgl1631	NC_003450.3	1799704..1800369	7.72571	-0.301951	-1.23281	0.418463	0.803952	1
NCgl1632	NC_003450.3	1800873..1801310	14.3229	1.09613	2.1378	0.001456	0.0401681	1
NCgl1633	NC_003450.3	1801494..1802099	139.038	0.465818	1.3811	0.0499962	0.338518	1
NCgl1634	NC_003450.3	complement(1802152..1802577)	126.647	0.182628	1.13495	0.452018	0.819629	1
NCgl1635	NC_003450.3	1802889..1803422	96.9054	-0.840949	-1.79123	0.0001205	0.007567	0.355651
NCgl1636	NC_003450.3	1803630..1803896	3.28995	-0.806451	-1.7489	0.335949	0.749948	1
NCgl1637	NC_003450.3	1804134..1804601	11.3425	0.193028	1.14316	0.572526	0.878429	1
NCgl1638	NC_003450.3	1804629..1804868	4.82573	0.428963	1.34627	0.529492	0.856471	1
NCgl1639	NC_003450.3	1804988..1805602	2.44778	-0.490955	-1.40537	0.365512	0.769059	1
NCgl1640	NC_003450.3	1805775..1806689	8.22615	-0.66277	-1.58312	0.0335457	0.281327	1
NCgl1641	NC_003450.3	1806941..1807399	27.3353	0.170623	1.12554	0.586032	0.887787	1
NCgl1642	NC_003450.3	1807547..1808116	14.9005	0.338618	1.26454	0.296745	0.72098	1
NCgl1643	NC_003450.3	1808137..1808424	8.04288	0.766036	1.70059	0.0901229	0.453224	1
NCgl1644	NC_003450.3	1808500..1808835	11.7771	0.619114	1.53593	0.155947	0.574529	1
NCgl1645	NC_003450.3	1809761..1810375	9.72993	0.433994	1.35097	0.204542	0.642426	1
NCgl1646	NC_003450.3	1810637..1811548	70.2694	0.210738	1.15728	0.274441	0.705202	1
NCgl1647	NC_003450.3	1811564..1811941	180.263	0.199697	1.14846	0.318298	0.736376	1
NCgl1648	NC_003450.3	1812215..1812694	4.88238	-0.529562	-1.44349	0.302136	0.724538	1
NCgl1649	NC_003450.3	1812881..1813609	13.1069	0.269334	1.20525	0.449129	0.818752	1
NCgl1650	NC_003450.3	1813780..1814520	187.168	0.0255275	1.01785	0.902999	0.980464	1
NCgl1651	NC_003450.3	1814887..1815654	4.52123	-0.723532	-1.65122	0.137721	0.546469	1
NCgl1652	NC_003450.3	1815673..1816131	22.7093	0.307845	1.23786	0.410098	0.795578	1
NCgl1653	NC_003450.3	1816451..1816639	0.774618	-3.30253	-9.86643	0.374234	0.775255	1
NCgl1654	NC_003450.3	1817132..1817806	18.731	0.46607	1.38134	0.209006	0.643911	1
NCgl1655	NC_003450.3	1817821..1818222	22.328	0.313558	1.24277	0.435375	0.81452	1
NCgl1656	NC_003450.3	1818460..1818777	496.263	-0.781283	-1.71866	0.0001491	0.008036	0.44025
NCgl1657	NC_003450.3	1818882..1819169	199.69	-0.724821	-1.6527	0.001325	0.0383467	1
NCgl1658	NC_003450.3	complement(1820178..1822391)	29.0328	0.234768	1.17672	0.260794	0.694667	1
NCgl1659	NC_003450.3	1822628..1824325	28.4769	0.471407	1.38646	0.0132414	0.167046	1
NCgl1660	NC_003450.3	1824371..1824592	13.4773	0.527921	1.44185	0.264175	0.696812	1
NCgl1661	NC_003450.3	complement(1825175..1825606)	55.4065	0.0642886	1.04557	0.791914	0.955148	1
NCgl1662	NC_003450.3	complement(1825748..1826644)	13.0192	0.0581245	1.04111	0.847658	0.971469	1
NCgl1663	NC_003450.3	1826024..1826560	0	NaN	NaN	NaN	NaN	NaN
NCgl1664	NC_003450.3	complement(1826641..1826937)	25.3506	0.0325771	1.02284	0.924332	0.984084	1
NCgl1665	NC_003450.3	complement(1829685..1829900)	0	NaN	NaN	NaN	NaN	NaN
NCgl1666	NC_003450.3	1830765..1832066	3.61368	-0.26478	-1.20145	0.461287	0.823727	1
NCgl1667	NC_003450.3	1832185..1834047	23.9083	-0.177569	-1.13098	0.394087	0.791929	1
NCgl1668	NC_003450.3	complement(1834146..1834928)	14.7915	0.421401	1.33923	0.262276	0.695262	1
NCgl1669	NC_003450.3	1836552..1838327	4.52315	-0.58752	-1.50266	0.111609	0.501217	1
NCgl1670	NC_003450.3	1838349..1842140	11.9548	-0.0272284	-1.01905	0.90128	0.979906	1
NCgl1671	NC_003450.3	1842235..1842684	8.3646	0.0773341	1.05507	0.867717	0.976205	1
NCgl1672	NC_003450.3	1842921..1843340	75.2588	-0.102973	-1.07398	0.703474	0.925839	1
NCgl1673	NC_003450.3	1843518..1845359	4.97768	0.0487875	1.0344	0.904214	0.980464	1
NCgl1674	NC_003450.3	1845483..1845860	5.47558	-0.33214	-1.25888	0.460264	0.823727	1
NCgl1675	NC_003450.3	1845872..1846210	22.7763	0.36357	1.28661	0.226988	0.659949	1
NCgl1676	NC_003450.3	complement(1846330..1846680)	997.307	-0.164089	-1.12046	0.384061	0.784013	1
NCgl1677	NC_003450.3	1847327..1847935	8.10203	-0.541966	-1.45596	0.133251	0.539435	1
NCgl1678	NC_003450.3	1847938..1848477	8.22161	0.0527738	1.03726	0.894613	0.979906	1
NCgl1679	NC_003450.3	1848509..1849039	5.4322	-0.220126	-1.16484	0.629079	0.906417	1
NCgl1680	NC_003450.3	1849039..1849788	7.20642	0.596336	1.51187	0.0894392	0.453224	1
NCgl1681	NC_003450.3	1849781..1849969	10.2132	1.41673	2.66979	0.0137295	0.17101	1
NCgl1682	NC_003450.3	complement(1850471..1851049)	906.137	5.59365	48.29	1.876e-180	5.537e-177	5.537e-177
NCgl1683	NC_003450.3	1851220..1852443	493.849	4.48388	22.376	6.943e-138	1.025e-134	2.05e-134
NCgl1684	NC_003450.3	1852596..1853876	16.1234	3.4106	10.6339	5.278e-15	3.116e-12	1.558e-11
NCgl1685	NC_003450.3	1854282..1854857	9.58099	-0.148882	-1.10871	0.622772	0.902612	1
NCgl1686	NC_003450.3	1855058..1855240	5.02609	-0.0924732	-1.0662	0.886879	0.978351	1
NCgl1687	NC_003450.3	1855532..1856791	12.3829	-0.0940231	-1.06734	0.761895	0.946841	1
NCgl1688	NC_003450.3	1856915..1858741	11.0408	0.409926	1.32862	0.154957	0.572506	1
NCgl1689	NC_003450.3	1858763..1860730	5.58848	-0.0282213	-1.01975	0.928035	0.984213	1
NCgl1690	NC_003450.3	1860752..1861228	4.95068	-0.190716	-1.14133	0.70573	0.927842	1
NCgl1691	NC_003450.3	1861320..1861478	1.21402	0.405838	1.32486	0.779438	0.95038	1
NCgl1692	NC_003450.3	1862945..1865302	6.58083	-0.0921656	-1.06597	0.755597	0.946267	1
NCgl1693	NC_003450.3	1865619..1865825	2.22433	-0.141496	-1.10305	0.889755	0.979514	1
NCgl1694	NC_003450.3	1865842..1866222	12.4126	0.267921	1.20407	0.464324	0.823727	1
NCgl1695	NC_003450.3	1866328..1866795	3.91833	0.222299	1.16659	0.629352	0.906417	1
NCgl1696	NC_003450.3	1866832..1867098	7.59104	0.651851	1.57118	0.166959	0.595053	1
NCgl1697	NC_003450.3	1867098..1867877	63.8481	0.0227738	1.01591	0.918545	0.98147	1
NCgl1698	NC_003450.3	1867886..1868590	11.9103	0.0311631	1.02184	0.934043	0.984213	1
NCgl1699	NC_003450.3	complement(1868668..1868895)	41.439	-0.795158	-1.73527	0.0466198	0.331618	1
NCgl1700	NC_003450.3	complement(1868924..1871044)	22.5276	-0.184259	-1.13623	0.396586	0.792634	1
NCgl1701	NC_003450.3	complement(1871098..1871331)	4.29354	-0.0932181	-1.06675	0.899019	0.979906	1
NCgl1702	NC_003450.3	complement(1871377..1877886)	8.46308	-0.232498	-1.17487	0.279057	0.708804	1
NCgl1703	NC_003450.3	1878333..1879403	32.8023	0.142602	1.10389	0.524377	0.855895	1
NCgl1704	NC_003450.3	1879412..1880488	33.1573	0.0318621	1.02233	0.878658	0.976213	1
NCgl1705	NC_003450.3	1880490..1882388	34.1577	-0.008486	-1.0059	0.968543	0.994515	1
NCgl1706	NC_003450.3	complement(1882467..1883990)	23.812	0.300181	1.2313	0.255021	0.685397	1
NCgl1707	NC_003450.3	complement(1884217..1884888)	44.2359	0.0522669	1.03689	0.861009	0.97442	1
NCgl1708	NC_003450.3	1885230..1887050	149.848	-0.258782	-1.19647	0.191999	0.631558	1
NCgl1709	NC_003450.3	1887405..1887593	25.533	0.26878	1.20479	0.526228	0.855895	1
NCgl1710	NC_003450.3	complement(1887685..1888002)	3.64206	0.211016	1.1575	0.737242	0.941955	1
NCgl1711	NC_003450.3	complement(1888228..1889094)	164.308	-0.0618952	-1.04384	0.773406	0.95038	1
NCgl1712	NC_003450.3	complement(1890025..1891617)	9.9495	-0.166915	-1.12266	0.566009	0.877879	1
NCgl1713	NC_003450.3	complement(1891829..1893037)	12.1067	-0.311795	-1.24125	0.293602	0.718668	1
NCgl1714	NC_003450.3	complement(1893385..1894632)	13.0663	-0.203461	-1.15146	0.489582	0.840411	1
NCgl1715	NC_003450.3	complement(1894736..1897231)	11.4189	-0.433683	-1.35068	0.0995555	0.474013	1
NCgl1716	NC_003450.3	complement(1897371..1899158)	10.7251	-0.0567142	-1.04009	0.833582	0.96765	1
NCgl1717	NC_003450.3	complement(1899230..1899808)	8.83467	0.328309	1.25554	0.356121	0.764003	1
NCgl1718	NC_003450.3	complement(1899801..1900775)	5.57757	-0.0475078	-1.03348	0.886628	0.978351	1
NCgl1719	NC_003450.3	complement(1901063..1901911)	17.5377	-0.47726	-1.3921	0.117339	0.514522	1
NCgl1720	NC_003450.3	complement(1902002..1902883)	61.1908	-0.519704	-1.43366	0.0169406	0.188712	1
NCgl1721	NC_003450.3	complement(1903110..1905878)	4.67062	0.0487438	1.03436	0.859952	0.97442	1
NCgl1722	NC_003450.3	complement(1905970..1906572)	7.42089	-0.517148	-1.43112	0.151668	0.566023	1
NCgl1723	NC_003450.3	complement(1906661..1907914)	17.6451	-0.257614	-1.1955	0.326174	0.738151	1
NCgl1724	NC_003450.3	complement(1907962..1908660)	16.3944	-0.393542	-1.31361	0.23438	0.663365	1
NCgl1725	NC_003450.3	complement(1908782..1909498)	32.1902	-0.281422	-1.21539	0.273008	0.70386	1
NCgl1726	NC_003450.3	complement(1909498..1910508)	7.46712	-0.382674	-1.30376	0.239484	0.671403	1
NCgl1727	NC_003450.3	complement(1910639..1912300)	10.1436	-0.666329	-1.58703	0.0447784	0.323985	1
NCgl1728	NC_003450.3	complement(1912330..1913733)	6.24141	-0.343266	-1.26863	0.38042	0.779319	1
NCgl1729	NC_003450.3	complement(1913970..1914329)	8.95293	-0.206219	-1.15366	0.711371	0.930836	1
NCgl1730	NC_003450.3	complement(1914722..1916233)	8.23438	0.380881	1.30214	0.303011	0.725458	1
NCgl1731	NC_003450.3	1916428..1916736	363.257	0.479382	1.39415	0.008277	0.125497	1
NCgl1732	NC_003450.3	1916944..1917168	2629.06	0.237184	1.17869	0.179512	0.61497	1
NCgl1733	NC_003450.3	complement(1917326..1917514)	74.464	-0.0267051	-1.01868	0.92912	0.984213	1
NCgl1734	NC_003450.3	complement(1917561..1918070)	92.3512	0.0922037	1.066	0.68271	0.917528	1
NCgl1735	NC_003450.3	complement(1919643..1920161)	94.4368	-0.0451077	-1.03176	0.830145	0.966944	1
NCgl1736	NC_003450.3	complement(1920344..1921276)	87.181	-0.127384	-1.09231	0.480273	0.834694	1
NCgl1737	NC_003450.3	complement(1921544..1926010)	19.6184	-0.297575	-1.22908	0.0689161	0.405314	1
NCgl1738	NC_003450.3	complement(1926256..1926837)	76.283	0.500022	1.41423	0.0155148	0.179722	1
NCgl1739	NC_003450.3	complement(1927242..1928189)	174.907	0.114146	1.08233	0.538038	0.861795	1
NCgl1740	NC_003450.3	1928211..1928384	13.3124	0.622563	1.53961	0.157575	0.576406	1
NCgl1741	NC_003450.3	1928534..1928911	134.303	0.68625	1.6091	0.0003518	0.0167484	1
NCgl1742	NC_003450.3	complement(1929056..1930879)	140.539	0.293023	1.22521	0.0783839	0.432157	1
NCgl1743	NC_003450.3	complement(1930987..1931190)	42.58	0.131894	1.09573	0.724551	0.937437	1
NCgl1744	NC_003450.3	complement(1931418..1931888)	167.21	0.840375	1.79052	1.453e-05	0.001408	0.0428999
NCgl1745	NC_003450.3	complement(1931932..1932315)	269.185	0.539744	1.45371	0.0006872	0.0253569	1
NCgl1746	NC_003450.3	complement(1932370..1932777)	11.5912	0.523568	1.43751	0.212861	0.646658	1
NCgl1747	NC_003450.3	complement(1933519..1934250)	250.516	0.44908	1.36517	0.0324867	0.276371	1
NCgl1748	NC_003450.3	complement(1934968..1935912)	264.113	0.43578	1.35264	0.0115187	0.151399	1
NCgl1749	NC_003450.3	1936283..1936852	96.1759	0.190724	1.14134	0.425524	0.806897	1
NCgl1750	NC_003450.3	1937202..1937414	70.1083	-0.10027	-1.07197	0.741859	0.942148	1
NCgl1751	NC_003450.3	complement(1937483..1937737)	91.5942	0.212292	1.15853	0.433723	0.813438	1
NCgl1752	NC_003450.3	complement(1938528..1939010)	7.14282	-0.020518	-1.01432	0.961486	0.993832	1
NCgl1753	NC_003450.3	1939146..1940138	4.95694	0.677877	1.59978	0.105225	0.485529	1
NCgl1754	NC_003450.3	1940257..1940847	16.0041	1.65217	3.14306	5.982e-07	9.48e-05	0.001766
NCgl1755	NC_003450.3	1941107..1941553	363.171	0.345779	1.27084	0.101569	0.47668	1
NCgl1756	NC_003450.3	complement(1941729..1942430)	5376.63	0.78683	1.72528	7.783e-07	0.0001149	0.002297
NCgl1757	NC_003450.3	1942519..1942815	185.871	-0.00881	-1.00613	0.972409	0.99477	1
NCgl1758	NC_003450.3	1943095..1943313	11.8991	0.600952	1.51672	0.147808	0.561556	1
NCgl1759	NC_003450.3	1943345..1943656	6.49617	0.365315	1.28816	0.416173	0.801398	1
NCgl1760	NC_003450.3	1944127..1944567	59.966	0.392384	1.31256	0.0961508	0.466791	1
NCgl1761	NC_003450.3	complement(1944605..1945435)	91.5205	0.398067	1.31774	0.0586192	0.37379	1
NCgl1762	NC_003450.3	complement(1945592..1945882)	179.431	0.876621	1.83607	1.478e-05	0.001408	0.0436451
NCgl1763	NC_003450.3	complement(1945949..1946332)	422	0.846541	1.79818	6.771e-06	0.0007403	0.0199879
NCgl1764	NC_003450.3	complement(1946329..1946553)	298.123	0.524773	1.43871	0.0163321	0.184017	1
NCgl1765	NC_003450.3	complement(1946606..1947037)	405.942	0.207221	1.15446	0.253532	0.684375	1
NCgl1766	NC_003450.3	complement(1947067..1948650)	135.206	0.0655278	1.04647	0.707387	0.928504	1
NCgl1767	NC_003450.3	complement(1949018..1951450)	10.671	0.0101561	1.00706	0.969028	0.994515	1
NCgl1768	NC_003450.3	complement(1951616..1952485)	17.9764	-0.474739	-1.38967	0.107945	0.49099	1
NCgl1769	NC_003450.3	complement(1952543..1954822)	11.2891	-0.898782	-1.86449	0.000607	0.0232718	1
NCgl1770	NC_003450.3	complement(1956200..1958278)	4.36382	0.234449	1.17646	0.533204	0.860119	1
NCgl1771	NC_003450.3	complement(1958447..1959340)	24.6145	0.230013	1.17285	0.378022	0.777644	1
NCgl1772	NC_003450.3	complement(1959762..1960196)	45.0401	0.358978	1.28252	0.167311	0.595064	1
NCgl1773	NC_003450.3	complement(1960368..1961114)	7.64057	-8.48427	-358.113	0.0171421	0.188907	1
NCgl1774	NC_003450.3	complement(1961111..1962967)	27.5512	0.0111251	1.00774	0.964952	0.994357	1
NCgl1775	NC_003450.3	complement(1963136..1963429)	48.2573	0.112641	1.08121	0.714246	0.932532	1
NCgl1776	NC_003450.3	complement(1963511..1964743)	3.59565	-0.685614	-1.60839	0.111412	0.501217	1
NCgl1777	NC_003450.3	complement(1964724..1965902)	1.57827	-0.558593	-1.47283	0.261339	0.694667	1
NCgl1778	NC_003450.3	complement(1965908..1966240)	4.27228	-0.800022	-1.74113	0.216033	0.647429	1
NCgl1779	NC_003450.3	1966349..1966987	7.09888	0.260717	1.19807	0.440535	0.816359	1
NCgl1780	NC_003450.3	1967604..1968170	28.1367	-1.03629	-2.05094	0.0004106	0.0186048	1
NCgl1781	NC_003450.3	1968264..1969718	5.83372	-0.527565	-1.44149	0.124652	0.527939	1
NCgl1782	NC_003450.3	1969745..1970206	6.8939	0.617654	1.53438	0.194347	0.635339	1
NCgl1783	NC_003450.3	1970335..1971477	63.6874	-0.109973	-1.07921	0.636719	0.907786	1
NCgl1784	NC_003450.3	1971672..1973093	6.97112	-0.114508	-1.08261	0.770859	0.949599	1
NCgl1785	NC_003450.3	1973147..1973740	1.44308	-1.11667	-2.16846	0.216467	0.647429	1
NCgl1786	NC_003450.3	1973809..1974207	28.7851	0.12834	1.09304	0.697861	0.922564	1
NCgl1787	NC_003450.3	1974267..1974506	12.8686	0.345926	1.27097	0.439795	0.815757	1
NCgl1788	NC_003450.3	1975171..1975797	5.96935	-0.0174529	-1.01217	0.966886	0.994357	1
NCgl1789	NC_003450.3	1975916..1976497	1.36529	-0.210916	-1.15742	0.780101	0.95038	1
NCgl1790	NC_003450.3	1976522..1976986	1.12478	-0.0464365	-1.03271	0.959103	0.993619	1
NCgl1791	NC_003450.3	1977043..1977552	1.51395	0.614178	1.53069	0.44481	0.818037	1
NCgl1792	NC_003450.3	1977772..1978332	46.2788	0.0424014	1.02983	0.88157	0.977437	1
NCgl1793	NC_003450.3	1978452..1978724	1.76767	0.422356	1.34011	0.667542	0.913196	1
NCgl1794	NC_003450.3	1978738..1979220	6.39434	0.0746392	1.0531	0.876417	0.976213	1
NCgl1795	NC_003450.3	1979239..1979811	3.94176	-1.3333	-2.51978	0.0155248	0.179722	1
NCgl1796	NC_003450.3	1979974..1980888	3.16441	0.209816	1.15654	0.677837	0.917037	1
NCgl1797	NC_003450.3	1980965..1981660	5.40815	0.396414	1.31623	0.361248	0.766552	1
NCgl1798	NC_003450.3	1981663..1982031	3.96458	-0.490584	-1.40501	0.384391	0.784013	1
NCgl1799	NC_003450.3	1982176..1982820	1.16782	-0.293216	-1.22537	0.737505	0.941955	1
NCgl1800	NC_003450.3	1983186..1983551	0.629012	-0.132932	-1.09652	0.925421	0.984093	1
NCgl1801	NC_003450.3	1983611..1983886	1.04907	0.953347	1.93636	0.486746	0.838871	1
NCgl1802	NC_003450.3	1983981..1984184	1.33126	-1.41763	-2.67147	0.38548	0.784013	1
NCgl1803	NC_003450.3	1984217..1984453	3.25788	0.613992	1.53049	0.49024	0.840411	1
NCgl1804	NC_003450.3	1984495..1984731	61.4011	-0.0208837	-1.01458	0.942178	0.988217	1
NCgl1805	NC_003450.3	1985092..1985367	77.981	0.315383	1.24434	0.233117	0.661695	1
NCgl1806	NC_003450.3	complement(1985439..1986590)	237.675	-0.0646473	-1.04583	0.732618	0.941937	1
NCgl1807	NC_003450.3	complement(1987504..1987896)	2.70143	0.428607	1.34593	0.543996	0.865057	1
NCgl1808	NC_003450.3	complement(1987884..1988306)	2.738	0.315471	1.24442	0.622803	0.902612	1
NCgl1811	NC_003450.3	complement(1988775..1989605)	7.54928	0.500169	1.41438	0.174766	0.606241	1
NCgl1812	NC_003450.3	complement(1989871..1990764)	20.0653	-0.0282912	-1.0198	0.909455	0.980464	1
NCgl1813	NC_003450.3	complement(1991186..1991620)	45.262	0.358056	1.2817	0.251588	0.68332	1
NCgl1814	NC_003450.3	complement(1991792..1992538)	18.9928	1.38352	2.60904	0.0001497	0.008036	0.441984
NCgl1815	NC_003450.3	complement(1992535..1994121)	6.933	0.515964	1.42995	0.442312	0.818037	1
NCgl1816	NC_003450.3	complement(1994605..1995294)	4.05896	-0.130472	-1.09465	0.780677	0.95038	1
NCgl1817	NC_003450.3	complement(1995780..1996088)	2.36898	-0.548331	-1.46239	0.529272	0.856471	1
NCgl1818	NC_003450.3	1996106..1996540	2.54859	-0.651407	-1.5707	0.337401	0.751137	1
NCgl1819	NC_003450.3	1996768..1997115	1.14325	0.111762	1.08055	0.919701	0.98147	1
NCgl1820	NC_003450.3	1997168..1997506	1.13882	0.341123	1.26674	0.785081	0.952443	1
NCgl1821	NC_003450.3	1997545..1998243	183.169	-0.0599316	-1.04242	0.7884	0.954138	1
NCgl1822	NC_003450.3	1998385..1999545	203.421	0.329109	1.25624	0.0963914	0.466791	1
NCgl1823	NC_003450.3	1999542..1999952	561.945	0.26358	1.20045	0.176269	0.610662	1
NCgl1824	NC_003450.3	complement(2000518..2001216)	491.902	-0.0536487	-1.03789	0.742862	0.942148	1
NCgl1825	NC_003450.3	2001489..2002115	823.684	0.0439572	1.03094	0.797269	0.955557	1
NCgl1826	NC_003450.3	2002126..2003337	351.657	0.196947	1.14627	0.19642	0.638296	1
NCgl1827	NC_003450.3	complement(2003399..2005309)	173.585	0.024504	1.01713	0.877966	0.976213	1
NCgl1828	NC_003450.3	complement(2005459..2006697)	231.588	0.1085	1.07811	0.541562	0.864821	1
NCgl1829	NC_003450.3	complement(2006774..2007637)	277.144	0.0967994	1.0694	0.563298	0.877033	1
dut	NC_003450.3	complement(2007735..2008184)	240	0.0195067	1.01361	0.913039	0.98147	1
NCgl1831	NC_003450.3	2008250..2008801	183.937	0.309761	1.2395	0.0595043	0.376102	1
NCgl1832	NC_003450.3	complement(2008873..2009082)	26.6564	0.0846962	1.06046	0.802162	0.956092	1
NCgl1833	NC_003450.3	complement(2009277..2009570)	168.811	-0.0197815	-1.01381	0.932884	0.984213	1
NCgl1834	NC_003450.3	complement(2009721..2010563)	401.057	0.0562441	1.03976	0.740586	0.942148	1
NCgl1835	NC_003450.3	2010633..2011385	476.602	-0.210379	-1.15699	0.198044	0.638955	1
NCgl1836	NC_003450.3	2011863..2013359	334.352	0.0174028	1.01214	0.91796	0.98147	1
NCgl1837	NC_003450.3	complement(2014159..2015496)	90.9603	0.1105	1.0796	0.518492	0.852054	1
NCgl1838	NC_003450.3	complement(2015582..2016121)	352.278	0.14343	1.10453	0.39477	0.792382	1
NCgl1839	NC_003450.3	complement(2016254..2017966)	136.799	0.210031	1.15671	0.203858	0.642426	1
NCgl1840	NC_003450.3	complement(2017963..2018202)	108.391	-0.124041	-1.08978	0.629185	0.906417	1
NCgl1841	NC_003450.3	2018260..2018757	32.9468	0.134758	1.09791	0.65853	0.912804	1
NCgl1842	NC_003450.3	2018750..2020279	55.6703	-0.0422833	-1.02974	0.793411	0.955514	1
NCgl1843	NC_003450.3	2020293..2020727	72.7742	0.169097	1.12435	0.573746	0.878931	1
NCgl1844	NC_003450.3	2020854..2021849	893.875	-0.637609	-1.55575	0.001449	0.0401681	1
NCgl1845	NC_003450.3	2022266..2022952	311.467	-0.113738	-1.08203	0.569326	0.878429	1
NCgl1846	NC_003450.3	2022959..2023948	121.764	0.154177	1.11279	0.341273	0.754635	1
NCgl1847	NC_003450.3	complement(2023945..2025270)	36.6843	0.180308	1.13313	0.428466	0.807074	1
NCgl1848	NC_003450.3	2025423..2026382	550.535	0.88532	1.84717	4.106e-06	0.000505	0.0121199
NCgl1849	NC_003450.3	2026494..2029046	113.111	0.147546	1.10768	0.417323	0.803089	1
NCgl1850	NC_003450.3	2029177..2030160	461.779	0.427387	1.3448	0.004218	0.0798188	1
NCgl1851	NC_003450.3	complement(2030274..2031365)	648.436	-0.205488	-1.15308	0.255451	0.685537	1
NCgl1852	NC_003450.3	2031478..2035386	54.3682	0.123933	1.0897	0.496994	0.843176	1
nrdR	NC_003450.3	complement(2035428..2035880)	98.7717	-0.322616	-1.2506	0.0914107	0.458528	1
NCgl1854	NC_003450.3	complement(2035987..2036187)	35.0729	-0.126334	-1.09152	0.711858	0.931061	1
NCgl1855	NC_003450.3	2036749..2037510	1618.84	0.160353	1.11756	0.452309	0.819653	1
NCgl1856	NC_003450.3	2037815..2038594	90.9464	0.202213	1.15046	0.370321	0.772189	1
NCgl1857	NC_003450.3	2038591..2039553	98.4188	0.110989	1.07997	0.537693	0.861795	1
NCgl1858	NC_003450.3	complement(2039615..2041321)	1226.7	0.0398323	1.02799	0.780112	0.95038	1
NCgl1859	NC_003450.3	2041728..2042522	552.379	0.796965	1.73744	6.049e-06	0.0006868	0.0178561
NCgl1860	NC_003450.3	2042519..2043511	555.178	0.404621	1.32374	0.0273984	0.252763	1
NCgl1861	NC_003450.3	2043508..2045574	1376.33	0.166383	1.12224	0.243744	0.674984	1
NCgl1862	NC_003450.3	2045762..2046031	2814.86	-0.178567	-1.13176	0.345596	0.755704	1
NCgl1863	NC_003450.3	complement(2046711..2047238)	88.0558	-0.122353	-1.08851	0.608373	0.895291	1
NCgl1864	NC_003450.3	complement(2047317..2048606)	53.1204	0.222484	1.16674	0.248671	0.681594	1
NCgl1865	NC_003450.3	complement(2048647..2050107)	532.251	0.22748	1.17079	0.178962	0.614732	1
NCgl1866	NC_003450.3	2050351..2051109	795.769	0.57647	1.4912	0.0150347	0.176823	1
NCgl1867	NC_003450.3	2051306..2051845	372.832	0.0567336	1.04011	0.783162	0.951789	1
dapF	NC_003450.3	complement(2051842..2052675)	222.655	0.373737	1.29571	0.0393895	0.304392	1
miaA	NC_003450.3	complement(2052681..2053586)	205.6	0.484997	1.39958	0.0144317	0.175715	1
NCgl1870	NC_003450.3	complement(2053606..2054226)	199.557	0.471698	1.38674	0.0151882	0.177918	1
NCgl1871	NC_003450.3	2054403..2055764	445.725	0.0340164	1.02386	0.846265	0.971469	1
NCgl1872	NC_003450.3	2055765..2056790	78.2652	0.185417	1.13715	0.392153	0.790195	1
NCgl1873	NC_003450.3	complement(2057117..2057788)	970.687	-0.188611	-1.13967	0.28739	0.71309	1
NCgl1874	NC_003450.3	complement(2057852..2059432)	90.3629	-0.197827	-1.14697	0.358276	0.765123	1
NCgl1875	NC_003450.3	2059750..2060502	1768.27	-0.315998	-1.24487	0.130009	0.53652	1
NCgl1876	NC_003450.3	2060620..2061507	1491.97	-0.441161	-1.3577	0.0364957	0.292645	1
NCgl1877	NC_003450.3	2061629..2062315	792.656	-0.720765	-1.64806	0.0001296	0.007654	0.382677
NCgl1878	NC_003450.3	2062441..2063262	649.269	-0.577651	-1.49242	0.002389	0.0564205	1
recX	NC_003450.3	complement(2063295..2063942)	61.2153	0.412105	1.33063	0.0678583	0.403342	1
recA	NC_003450.3	complement(2063986..2065116)	505.102	0.363369	1.28643	0.0360537	0.29159	1
NCgl1881	NC_003450.3	complement(2065391..2065606)	5.80875	0.66669	1.58743	0.27976	0.708804	1
NCgl1882	NC_003450.3	complement(2065664..2066344)	18.1408	0.273168	1.20846	0.402272	0.793028	1
NCgl1883	NC_003450.3	2066506..2067144	8.17988	-0.582621	-1.49757	0.0964575	0.466791	1
NCgl1884	NC_003450.3	2067177..2067869	31.6567	-0.208739	-1.15568	0.410105	0.795578	1
NCgl1885	NC_003450.3	2067866..2068477	28.7021	0.32217	1.25021	0.289384	0.714265	1
NCgl1886	NC_003450.3	complement(2068553..2069383)	736.547	-0.005843	-1.00406	0.973852	0.995127	1
NCgl1887	NC_003450.3	complement(2069613..2069936)	417.038	0.159517	1.11691	0.4351	0.81452	1
NCgl1888	NC_003450.3	complement(2069994..2070512)	62.2874	-0.0790899	-1.05635	0.761615	0.946841	1
NCgl1889	NC_003450.3	complement(2070516..2071142)	144.218	-0.136087	-1.09892	0.4371	0.815111	1
NCgl1890	NC_003450.3	2071315..2071602	131.702	0.147156	1.10738	0.435679	0.81452	1
NCgl1892	NC_003450.3	complement(2071796..2072905)	76.6903	-0.0432557	-1.03044	0.795158	0.955514	1
NCgl1893	NC_003450.3	complement(2073291..2076170)	510.465	-0.0276261	-1.01933	0.888507	0.979514	1
NCgl1894	NC_003450.3	complement(2076389..2077024)	68.2079	-0.009038	-1.00628	0.967356	0.994357	1
NCgl1895	NC_003450.3	complement(2077119..2079275)	657.391	0.184695	1.13658	0.339973	0.75343	1
dapA	NC_003450.3	complement(2079278..2080183)	688.812	0.25195	1.19082	0.127468	0.530717	1
thyX	NC_003450.3	complement(2080384..2081136)	135.992	0.326759	1.25419	0.04393	0.323408	1
NCgl1898	NC_003450.3	complement(2081188..2081934)	322.62	0.120171	1.08686	0.490789	0.840811	1
NCgl1899	NC_003450.3	2082250..2082816	428.784	0.0860337	1.06145	0.646452	0.910555	1
NCgl1900	NC_003450.3	complement(2082929..2085190)	555.151	0.0330397	1.02317	0.870714	0.976205	1
rpsO	NC_003450.3	complement(2085433..2085702)	1866.43	-0.176993	-1.13053	0.316715	0.735248	1
NCgl1902	NC_003450.3	complement(2085876..2086826)	170.403	0.008016	1.00557	0.963238	0.994357	1
NCgl1903	NC_003450.3	complement(2086916..2087941)	154.461	0.241724	1.1824	0.302718	0.725343	1
truB	NC_003450.3	2087973..2088866	49.2289	0.213291	1.15933	0.305697	0.728343	1
NCgl1905	NC_003450.3	complement(2089215..2089868)	59.7682	0.0332072	1.02328	0.861305	0.97442	1
NCgl1906	NC_003450.3	complement(2089858..2090664)	89.8494	0.003926	1.00273	0.986936	0.999427	1
NCgl1907	NC_003450.3	complement(2090748..2092055)	42.5756	0.007858	1.00546	0.969569	0.994515	1
NCgl1908	NC_003450.3	complement(2092048..2093046)	113.758	-0.0597271	-1.04227	0.700783	0.923944	1
rbfA	NC_003450.3	complement(2093052..2093501)	150.563	0.0496507	1.03501	0.825302	0.965491	1
infB	NC_003450.3	complement(2093709..2096723)	944.371	0.146821	1.10713	0.345448	0.755704	1
NCgl1911	NC_003450.3	complement(2096841..2097179)	694.108	0.15183	1.11098	0.385825	0.784013	1
nusA	NC_003450.3	complement(2097377..2098375)	167.814	0.142742	1.104	0.461112	0.823727	1
NCgl1913	NC_003450.3	complement(2098409..2098945)	174.877	0.276917	1.2116	0.127825	0.530717	1
NCgl1914	NC_003450.3	2099000..2099818	40.3028	0.0653916	1.04637	0.78812	0.954138	1
NCgl1915	NC_003450.3	2100240..2101844	1052	-0.585998	-1.50108	0.0007211	0.0258368	1
NCgl1916	NC_003450.3	2102023..2102949	127.679	-0.237369	-1.17884	0.138077	0.546469	1
NCgl1917	NC_003450.3	2102942..2103976	53.6311	-0.285519	-1.21885	0.186665	0.625264	1
NCgl1918	NC_003450.3	2103973..2105706	6.90185	0.14979	1.10941	0.62119	0.902437	1
NCgl1919	NC_003450.3	complement(2105798..2107564)	215.314	0.211861	1.15818	0.216697	0.647458	1
NCgl1920	NC_003450.3	2107652..2108389	37.9258	0.273136	1.20843	0.242601	0.673082	1
NCgl1921	NC_003450.3	complement(2108386..2109147)	48.2573	0.376689	1.29836	0.174751	0.606241	1
NCgl1922	NC_003450.3	complement(2109152..2110255)	46.946	0.0932174	1.06675	0.661103	0.912804	1
NCgl1923	NC_003450.3	complement(2110431..2111183)	46.0143	0.130388	1.09459	0.619621	0.902437	1
NCgl1924	NC_003450.3	2111238..2112662	59.7375	0.232814	1.17512	0.274484	0.705202	1
NCgl1925	NC_003450.3	complement(2112714..2113634)	40.031	0.233318	1.17554	0.290093	0.714819	1
NCgl1926	NC_003450.3	complement(2113861..2115363)	376.132	-0.310553	-1.24018	0.0794812	0.432157	1
NCgl1927	NC_003450.3	2115752..2116777	87.2116	-0.0189028	-1.01319	0.911014	0.981143	1
NCgl1928	NC_003450.3	2116916..2118313	210.565	0.327355	1.25471	0.0949981	0.464794	1
NCgl1929	NC_003450.3	2118736..2119083	5245.15	-0.0228812	-1.01599	0.877371	0.976213	1
NCgl1930	NC_003450.3	2119139..2119498	6789.49	-0.330086	-1.25709	0.0134492	0.168944	1
NCgl1931	NC_003450.3	2119715..2120359	200.81	0.143442	1.10454	0.481426	0.835981	1
NCgl1932	NC_003450.3	complement(2120356..2121240)	200.118	0.0452265	1.03185	0.799884	0.955975	1
NCgl1933	NC_003450.3	complement(2121293..2123161)	81.5391	0.104608	1.0752	0.655269	0.912804	1
NCgl1934	NC_003450.3	complement(2123216..2123848)	34.0288	-0.0286863	-1.02008	0.911853	0.98147	1
NCgl1935	NC_003450.3	complement(2123845..2124978)	15.858	-0.0830305	-1.05924	0.741077	0.942148	1
NCgl1936	NC_003450.3	2125089..2126048	7.74127	0.292671	1.22491	0.344759	0.755552	1
NCgl1937	NC_003450.3	2126064..2126756	6.26718	0.22495	1.16874	0.525409	0.855895	1
ispG	NC_003450.3	complement(2127347..2128528)	461.506	0.0610018	1.04319	0.72499	0.937437	1
NCgl1939	NC_003450.3	complement(2128666..2129880)	93.8138	0.210587	1.15716	0.216243	0.647429	1
NCgl1940	NC_003450.3	complement(2129900..2131078)	88.4103	0.147817	1.10789	0.462412	0.823727	1
NCgl1941	NC_003450.3	2131322..2131765	2417.8	-0.169113	-1.12437	0.422875	0.806162	1
NCgl1942	NC_003450.3	complement(2131822..2133402)	39.0698	0.199028	1.14793	0.279156	0.708804	1
NCgl1943	NC_003450.3	complement(2133403..2134260)	22.2726	0.009079	1.00631	0.971932	0.99477	1
NCgl1944	NC_003450.3	complement(2134451..2135551)	181.809	0.209458	1.15625	0.270111	0.700675	1
NCgl1945	NC_003450.3	2135884..2136144	235.638	-0.0609344	-1.04314	0.730195	0.941693	1
NCgl1946	NC_003450.3	complement(2136232..2137089)	188.642	0.133383	1.09686	0.502413	0.845127	1
frr	NC_003450.3	complement(2137283..2137840)	984.716	-0.0232121	-1.01622	0.896958	0.979906	1
pyrH	NC_003450.3	complement(2137933..2138664)	298.905	0.0969687	1.06952	0.602379	0.894177	1
tsf	NC_003450.3	complement(2139000..2139827)	2660.09	-0.306664	-1.23684	0.0311095	0.271099	1
rpsB	NC_003450.3	complement(2140068..2140886)	2380.72	-0.272826	-1.20817	0.058194	0.37379	1
NCgl1951	NC_003450.3	2141269..2141763	17.1582	0.105172	1.07562	0.813635	0.959951	1
xerC	NC_003450.3	complement(2141760..2142707)	42.3524	0.0721104	1.05125	0.688593	0.919436	1
NCgl1953	NC_003450.3	complement(2142882..2144066)	2.28051	0.154527	1.11306	0.745923	0.942622	1
NCgl1954	NC_003450.3	complement(2144063..2145586)	1.33098	-0.0497738	-1.0351	0.908316	0.980464	1
NCgl1955	NC_003450.3	complement(2145573..2145941)	2.61557	0.930614	1.90609	0.266262	0.696812	1
NCgl1956	NC_003450.3	complement(2146261..2146566)	217.946	0.0214146	1.01495	0.933655	0.984213	1
rnhB	NC_003450.3	complement(2146563..2147231)	18.899	0.19242	1.14268	0.54447	0.865057	1
NCgl1958	NC_003450.3	complement(2147258..2148046)	112.05	0.0556414	1.03932	0.759275	0.946529	1
NCgl1959	NC_003450.3	2148231..2149169	5.94732	-0.141216	-1.10283	0.661167	0.912804	1
rplS	NC_003450.3	complement(2149631..2149972)	1206.34	-0.184839	-1.13669	0.287281	0.71309	1
thiE	NC_003450.3	2150335..2151000	134.048	0.0536763	1.03791	0.744591	0.942148	1
NCgl1962	NC_003450.3	2150997..2152121	198.116	-0.0102647	-1.00714	0.951774	0.990355	1
NCgl1963	NC_003450.3	2152135..2152332	94.6386	-0.517269	-1.43124	0.0600574	0.37645	1
thiG	NC_003450.3	2152334..2153116	279.05	-0.300667	-1.23171	0.105284	0.485529	1
NCgl1965	NC_003450.3	2153118..2154194	276.224	-0.332512	-1.2592	0.0475293	0.334063	1
NCgl1966	NC_003450.3	complement(2154457..2156733)	85.8331	0.0164354	1.01146	0.93039	0.984213	1
NCgl1967	NC_003450.3	complement(2156744..2157721)	8.19091	0.785063	1.72317	0.0100767	0.139002	1
NCgl1968	NC_003450.3	complement(2157751..2159181)	4.72119	0.0552611	1.03905	0.859381	0.97442	1
NCgl1969	NC_003450.3	complement(2159284..2160537)	14.3925	0.350767	1.27524	0.254508	0.685397	1
NCgl1970	NC_003450.3	complement(2161108..2161488)	524.877	0.409132	1.32789	0.0221295	0.220697	1
NCgl1971	NC_003450.3	complement(2161504..2162196)	77.8523	0.578126	1.49291	0.003349	0.0696187	1
trmD	NC_003450.3	complement(2162193..2163071)	106.397	0.189548	1.14041	0.267511	0.698088	1
NCgl1973	NC_003450.3	2163098..2163748	532.619	-0.307028	-1.23716	0.0797591	0.432157	1
rimM	NC_003450.3	complement(2163745..2164260)	264.753	-0.0869565	-1.06213	0.69278	0.920183	1
NCgl1975	NC_003450.3	2164390..2164740	55.544	0.18836	1.13947	0.482807	0.836903	1
rpsP	NC_003450.3	complement(2164812..2165309)	1786.43	-0.0989724	-1.07101	0.625657	0.904264	1
NCgl1977	NC_003450.3	2165625..2166101	185.745	0.0736301	1.05236	0.650988	0.911631	1
NCgl1978	NC_003450.3	complement(2166121..2166990)	36.2762	0.10227	1.07346	0.722954	0.937155	1
NCgl1979	NC_003450.3	complement(2166987..2167865)	8.49685	-0.306989	-1.23712	0.419678	0.803952	1
NCgl1980	NC_003450.3	complement(2167941..2169584)	315.375	0.19563	1.14522	0.313716	0.733752	1
glnD	NC_003450.3	complement(2169663..2171741)	21.3287	-0.0723344	-1.05142	0.737048	0.941955	1
NCgl1982	NC_003450.3	complement(2171748..2172086)	71.868	-0.0248498	-1.01737	0.909235	0.980464	1
NCgl1983	NC_003450.3	complement(2172151..2173467)	39.7188	-0.190501	-1.14116	0.365103	0.769059	1
NCgl1984	NC_003450.3	complement(2173756..2175504)	259.677	-0.0315235	-1.02209	0.8646	0.976205	1
NCgl1985	NC_003450.3	complement(2176107..2179481)	93.5119	0.0397571	1.02794	0.800212	0.955979	1
NCgl1986	NC_003450.3	complement(2179625..2183092)	43.4984	0.171579	1.12629	0.419442	0.803952	1
NCgl1987	NC_003450.3	complement(2183107..2183391)	10.8543	-0.697225	-1.62138	0.150242	0.564986	1
NCgl1988	NC_003450.3	complement(2183402..2185207)	9.7693	-0.148198	-1.10818	0.584154	0.886759	1
NCgl1989	NC_003450.3	complement(2185348..2186208)	45.9593	0.456027	1.37176	0.0543938	0.358416	1
NCgl1990	NC_003450.3	2186323..2187132	3.51141	0.007349	1.00511	0.986799	0.999427	1
NCgl1991	NC_003450.3	complement(2187230..2187679)	25.0938	0.4718	1.38684	0.224682	0.658651	1
NCgl1992	NC_003450.3	complement(2187689..2188306)	43.1036	0.497314	1.41158	0.0495765	0.33799	1
NCgl1993	NC_003450.3	complement(2188310..2189170)	197.737	0.249246	1.18859	0.206263	0.642426	1
rnc	NC_003450.3	complement(2189163..2189906)	433.408	0.171765	1.12644	0.239864	0.671403	1
NCgl1995	NC_003450.3	complement(2189903..2190439)	407.626	0.197695	1.14686	0.284958	0.71309	1
NCgl1996	NC_003450.3	complement(2190537..2191328)	506.702	0.10556	1.07591	0.4823	0.836516	1
NCgl1997	NC_003450.3	2191522..2193168	23.7495	-0.163869	-1.12029	0.405678	0.793028	1
NCgl1998	NC_003450.3	2193165..2194697	44.5022	-0.179494	-1.13249	0.42981	0.808668	1
NCgl1999	NC_003450.3	complement(2194739..2196082)	515.252	-0.259005	-1.19665	0.130541	0.536711	1
NCgl2000	NC_003450.3	2196883..2198007	76.6969	0.232243	1.17466	0.215544	0.647429	1
NCgl2001	NC_003450.3	complement(2198004..2198402)	158.863	-0.156268	-1.1144	0.427431	0.807074	1
NCgl2002	NC_003450.3	2198433..2199761	70.0902	-0.195346	-1.145	0.288183	0.71309	1
NCgl2003	NC_003450.3	2199808..2201073	87.5188	0.0767077	1.05461	0.635283	0.907786	1
NCgl2004	NC_003450.3	complement(2201070..2201408)	19.9293	0.120544	1.08714	0.684442	0.917528	1
NCgl2005	NC_003450.3	complement(2201591..2201869)	4.84303	0.772122	1.70778	0.214814	0.647429	1
NCgl2006	NC_003450.3	complement(2201989..2204541)	5.51944	0.484302	1.39891	0.105406	0.485529	1
NCgl2007	NC_003450.3	complement(2204588..2205490)	47.135	0.161514	1.11846	0.445358	0.818037	1
NCgl2008	NC_003450.3	complement(2205665..2207092)	4543.55	0.0520489	1.03674	0.766676	0.948404	1
NCgl2009	NC_003450.3	complement(2207299..2208249)	110.723	0.073024	1.05192	0.729847	0.941655	1
NCgl2010	NC_003450.3	complement(2208364..2209149)	106.769	-0.189354	-1.14025	0.286246	0.71309	1
NCgl2011	NC_003450.3	complement(2209229..2209888)	263.075	0.245061	1.18514	0.228035	0.659949	1
hisI	NC_003450.3	complement(2209917..2210273)	255.574	-0.170143	-1.12517	0.382097	0.781671	1
hisF	NC_003450.3	complement(2210270..2211046)	227.561	0.0851292	1.06078	0.630698	0.906417	1
NCgl2014	NC_003450.3	complement(2211048..2211875)	122.625	0.102197	1.07341	0.579204	0.883694	1
[truncated: 969 more rows]

## Sheet: TableS5B_RNA-seq_CS3-clone2
Table S5B. RNA-seq - Differential gene expression (cg1974_sgRNA-CS3 clone 2). Differential gene expression analysis of cells co-expressing cg1974_sgRNA-CS3 (clone 2) in comparison to cells expressing cg1974_sgRNA-CS1 (clone 1+2). Fold changes and log2 fold are based on Transcripts Per Million (TPM) values.
Name	Chromosome	Region	Max group mean	Log2 fold change	Fold change	P-value	FDR p-value	Bonferroni
dnaA	NC_003450.3	1..1575	37.4117	-0.0855193	-1.06107	0.644823	0.8587	1
NCgl0002	NC_003450.3	2292..3476	210.573	0.231623	1.17415	0.244638	0.55473	1
recF	NC_003450.3	3585..4769	39.3015	0.0521023	1.03677	0.792744	0.927765	1
NCgl0004	NC_003450.3	4766..5302	18.3685	-0.284031	-1.21759	0.493729	0.768496	1
gyrB	NC_003450.3	5435..7489	525.188	-0.0755976	-1.0538	0.71818	0.894863	1
NCgl0006	NC_003450.3	7830..8798	26.3077	0.208915	1.15582	0.373892	0.677929	1
NCgl0007	NC_003450.3	complement(8795..9400)	66.659	0.369097	1.29154	0.123978	0.378212	1
NCgl0008	NC_003450.3	complement(9471..9914)	258.808	-0.0328626	-1.02304	0.844759	0.951341	1
NCgl0009	NC_003450.3	complement(10104..11177)	131.551	0.428832	1.34614	0.012038	0.0911359	1
NCgl0010	NC_003450.3	complement(11260..11523)	8.39875	-0.320241	-1.24854	0.485097	0.765492	1
NCgl0011	NC_003450.3	complement(11520..11768)	3.93763	0.986889	1.98191	0.345957	NaN	1
NCgl0012	NC_003450.3	11831..14401	850.884	0.0920461	1.06588	0.517642	0.781199	1
NCgl0013	NC_003450.3	14405..14749	668.522	-0.0365548	-1.02566	0.843294	0.950802	1
NCgl0014	NC_003450.3	complement(15206..16132)	44.8029	-1.59055	-3.01163	4.962e-06	0.0003587	0.0146472
NCgl0015	NC_003450.3	16314..17210	19.8936	0.008835	1.00614	0.975222	0.993443	1
NCgl0016	NC_003450.3	17260..17673	25.8143	0.275072	1.21005	0.459873	0.741747	1
NCgl0017	NC_003450.3	complement(17857..18729)	27.0668	0.234373	1.1764	0.319699	0.629816	1
NCgl0018	NC_003450.3	complement(18733..19497)	11.4068	0.121783	1.08808	0.708095	0.88765	1
NCgl0019	NC_003450.3	19705..20076	8.88649	-1.05753	-2.08136	0.0477809	0.217953	1
NCgl0020	NC_003450.3	20073..21068	12.4292	-0.196862	-1.1462	0.542503	0.799474	1
NCgl0023	NC_003450.3	24295..24732	15.4458	0.0468786	1.03303	0.871121	0.957535	1
NCgl0024	NC_003450.3	complement(24882..26573)	82.4727	-0.0643284	-1.0456	0.726244	0.897563	1
NCgl0025	NC_003450.3	complement(26819..28099)	6.43412	-0.250001	-1.18921	0.49654	0.76997	1
NCgl0026	NC_003450.3	complement(28161..29117)	1.33188	0.781063	1.7184	0.217125	0.511893	1
NCgl0027	NC_003450.3	complement(29114..29965)	1.15079	1.68633	3.21836	0.0684506	NaN	1
NCgl0028	NC_003450.3	29995..30654	3.07501	-0.747981	-1.67944	0.191747	0.476403	1
NCgl0029	NC_003450.3	30697..31680	190.514	0.183929	1.13597	0.328016	0.63666	1
NCgl0030	NC_003450.3	31677..32702	242.864	-0.276334	-1.21111	0.155754	0.427182	1
NCgl0031	NC_003450.3	32699..33460	475.523	-0.182632	-1.13495	0.272344	0.58305	1
NCgl0032	NC_003450.3	complement(33462..34274)	582.992	-0.439097	-1.35576	0.0344832	0.180543	1
NCgl0033	NC_003450.3	34330..34902	2609.51	-0.212579	-1.15876	0.276147	0.58765	1
NCgl0034	NC_003450.3	34982..35671	28.7575	-0.210558	-1.15714	0.387755	0.692728	1
NCgl0035	NC_003450.3	complement(36244..37242)	1.9629	0.273999	1.20915	0.61583	0.844192	1
NCgl0036	NC_003450.3	37245..38201	5.67903	-0.940983	-1.91984	0.0189387	0.123705	1
NCgl0037	NC_003450.3	38202..38981	2.33259	-0.523295	-1.43723	0.307257	0.615541	1
NCgl0038	NC_003450.3	38978..39802	2.81492	-0.290204	-1.22281	0.564239	0.81375	1
NCgl0039	NC_003450.3	complement(40186..40458)	181.369	0.006698	1.00465	0.977413	0.993443	1
NCgl0040	NC_003450.3	complement(40573..42513)	207.917	-0.487146	-1.40167	0.003203	0.0397508	1
NCgl0041	NC_003450.3	complement(42510..43919)	237.145	-0.67592	-1.59762	0.0003648	0.00853	1
NCgl0042	NC_003450.3	complement(43923..45347)	328.039	-0.742576	-1.67316	1.059e-05	0.000692	0.0312763
NCgl0043	NC_003450.3	complement(45344..46669)	302.81	-0.631567	-1.54925	4.597e-05	0.002292	0.135693
NCgl0044	NC_003450.3	complement(46666..48021)	206.822	-0.468713	-1.38387	0.0131158	0.0957851	1
NCgl0045	NC_003450.3	complement(48021..48485)	216.872	-0.388114	-1.30868	0.0416489	0.202435	1
NCgl0046	NC_003450.3	complement(48502..49368)	151.785	-0.178178	-1.13145	0.405041	0.706075	1
NCgl0047	NC_003450.3	complement(49894..50616)	18.0363	0.151746	1.11091	0.616213	0.844192	1
NCgl0048	NC_003450.3	complement(50963..51436)	130.109	0.0431929	1.03039	0.821285	0.941151	1
NCgl0049	NC_003450.3	complement(51623..53095)	140.996	-0.141269	-1.10288	0.396178	0.699093	1
NCgl0050	NC_003450.3	53055..54011	6.18693	-0.191302	-1.14179	0.618204	0.845329	1
NCgl0051	NC_003450.3	54179..55549	7.58058	0.151811	1.11096	0.702855	0.884427	1
NCgl0052	NC_003450.3	complement(55626..56372)	9.1878	0.564952	1.47934	0.0802437	0.296553	1
NCgl0053	NC_003450.3	complement(56383..56676)	7.33685	-0.0318384	-1.02231	0.948356	0.984067	1
NCgl0054	NC_003450.3	complement(56677..57270)	6.1073	0.163719	1.12017	0.69578	0.882929	1
NCgl0055	NC_003450.3	57397..57654	50.2351	-0.292317	-1.22461	0.287732	0.59908	1
NCgl0056	NC_003450.3	58087..58944	5.85227	-0.121881	-1.08815	0.769486	0.917672	1
NCgl0057	NC_003450.3	59091..59933	2.90768	0.530835	1.44477	0.213635	0.506419	1
NCgl0058	NC_003450.3	59952..60665	1.37321	0.273074	1.20838	0.675207	0.872129	1
NCgl0059	NC_003450.3	60669..62324	2.36828	0.008914	1.0062	0.98235	0.993443	1
NCgl0060	NC_003450.3	complement(62387..63508)	139.078	-0.357429	-1.28114	0.0488886	0.22066	1
NCgl0061	NC_003450.3	complement(63591..64040)	157.505	-0.552714	-1.46684	0.006522	0.0617661	1
NCgl0062	NC_003450.3	64163..65461	37.1081	-0.0325163	-1.02279	0.887133	0.962746	1
NCgl0063	NC_003450.3	complement(65505..66197)	38.6246	0.244481	1.18467	0.325	0.634877	1
NCgl0064	NC_003450.3	66599..67975	17.1143	-0.755193	-1.68786	0.004094	0.046169	1
NCgl0065	NC_003450.3	complement(68248..68634)	23.055	0.0524092	1.037	0.875111	0.958663	1
NCgl0066	NC_003450.3	complement(68717..70186)	4.70904	-0.13376	-1.09715	0.667129	0.869462	1
NCgl0067	NC_003450.3	70506..72161	19.7062	-0.201748	-1.15009	0.416748	0.711312	1
NCgl0068	NC_003450.3	72161..72817	81.3983	-0.320273	-1.24857	0.146664	0.411399	1
NCgl0069	NC_003450.3	complement(72814..73728)	77.6875	0.0388104	1.02727	0.852951	0.953178	1
NCgl0070	NC_003450.3	73844..74275	182.301	-0.135732	-1.09865	0.559482	0.811048	1
NCgl0071	NC_003450.3	74490..75494	26.5018	-0.0866457	-1.0619	0.73404	0.902007	1
NCgl0072	NC_003450.3	75506..75745	5.22932	-0.850204	-1.80276	0.199589	0.488946	1
NCgl0073	NC_003450.3	75697..76038	5.62067	-0.220101	-1.16482	0.671848	0.872103	1
NCgl0074	NC_003450.3	complement(82117..83568)	3.36968	-0.462003	-1.37745	0.22555	0.526464	1
NCgl0075	NC_003450.3	complement(83688..84935)	18.7983	-0.220559	-1.16519	0.332939	0.639349	1
NCgl0076	NC_003450.3	complement(85095..85403)	15.5479	0.0969759	1.06953	0.797998	0.929978	1
NCgl0077	NC_003450.3	complement(85660..86220)	1212.27	-0.287757	-1.22074	0.120532	0.373946	1
NCgl0078	NC_003450.3	86318..87244	21.5767	0.394421	1.31442	0.261296	0.572129	1
NCgl0079	NC_003450.3	complement(87558..88532)	80.5936	-0.27693	-1.21161	0.364318	0.670661	1
NCgl0080	NC_003450.3	complement(88542..89444)	2.59407	-0.192055	-1.14239	0.675363	0.872129	1
NCgl0081	NC_003450.3	89615..90448	65.477	-0.353956	-1.27806	0.201137	0.490875	1
NCgl0082	NC_003450.3	complement(90458..90973)	41.2329	0.197175	1.14645	0.410177	0.706931	1
ureA	NC_003450.3	91174..91476	32.0153	-0.314596	-1.24366	0.404025	0.705154	1
ureB	NC_003450.3	91503..91991	30.9152	-0.558198	-1.47243	0.0135303	0.0985637	1
ureC	NC_003450.3	91992..93704	56.4514	-0.804322	-1.74632	4.962e-07	5.905e-05	0.001465
ureE	NC_003450.3	93729..94202	56.1813	-0.724675	-1.65253	0.004733	0.0506991	1
NCgl0087	NC_003450.3	94202..94882	59.5242	-0.715222	-1.64174	0.001676	0.0257713	1
NCgl0088	NC_003450.3	94899..95516	38.5314	-0.524892	-1.43883	0.0365659	0.186852	1
NCgl0089	NC_003450.3	95517..96368	55.9801	-0.41827	-1.33632	0.0336659	0.177344	1
NCgl0090	NC_003450.3	complement(96365..97144)	114.905	-0.157953	-1.1157	0.351805	0.658311	1
NCgl0091	NC_003450.3	complement(97316..98470)	37.8606	0.116441	1.08406	0.563855	0.813706	1
NCgl0092	NC_003450.3	complement(98805..101582)	70.3245	-0.159239	-1.1167	0.384614	0.690014	1
NCgl0093	NC_003450.3	complement(101609..103435)	46.109	-0.320328	-1.24861	0.110454	0.356907	1
NCgl0094	NC_003450.3	103503..104912	82.4707	0.0242347	1.01694	0.882591	0.961225	1
NCgl0095	NC_003450.3	complement(105170..105751)	21.6623	-0.250244	-1.18941	0.370522	0.676057	1
NCgl0096	NC_003450.3	complement(105838..106392)	7.34783	-0.0357773	-1.02511	0.924836	0.977812	1
NCgl0097	NC_003450.3	complement(106627..107178)	7.95269	-0.290243	-1.22285	0.43645	0.724994	1
NCgl0098	NC_003450.3	107435..110893	95.1305	-0.434611	-1.35155	0.0167733	0.113603	1
NCgl0099	NC_003450.3	111374..112321	120.697	0.337664	1.26371	0.0622942	0.255827	1
NCgl0100	NC_003450.3	112470..114086	293.574	-0.633926	-1.55178	0.0001028	0.003538	0.303399
NCgl0101	NC_003450.3	114093..115481	306.406	-0.702308	-1.62711	8.473e-06	0.0005834	0.0250125
NCgl0102	NC_003450.3	115578..115946	113.736	-0.648707	-1.56776	0.005163	0.0531405	1
NCgl0103	NC_003450.3	115949..116266	119.683	-0.579861	-1.49471	0.0208449	0.129878	1
NCgl0104	NC_003450.3	complement(116545..118089)	52.5178	-0.174664	-1.1287	0.407417	0.706386	1
NCgl0105	NC_003450.3	complement(118807..119589)	310.541	-0.226552	-1.17004	0.238333	0.546597	1
NCgl0106	NC_003450.3	120021..120413	190.605	0.0170451	1.01188	0.940208	0.980989	1
NCgl0107	NC_003450.3	complement(120410..120922)	125.664	-0.22917	-1.17216	0.195767	0.482247	1
NCgl0108	NC_003450.3	complement(120948..122459)	8.81055	-0.388207	-1.30877	0.171997	0.450448	1
NCgl0109	NC_003450.3	complement(122504..123841)	8.00017	-0.127378	-1.09231	0.723088	0.89656	1
NCgl0110	NC_003450.3	124121..124969	17.3228	0.0189602	1.01323	0.948042	0.984067	1
NCgl0111	NC_003450.3	124971..126353	72.3966	-0.0582709	-1.04122	0.734628	0.902007	1
panC_1	NC_003450.3	complement(126350..127189)	195.031	-0.338459	-1.26441	0.0560256	0.238976	1
panB	NC_003450.3	complement(127189..127998)	208.348	-0.275217	-1.21018	0.137447	0.396307	1
NCgl0114	NC_003450.3	complement(128096..128860)	13.6724	-0.104374	-1.07503	0.79548	0.929279	1
NCgl0115	NC_003450.3	complement(129486..130118)	13.7854	0.0447288	1.03149	0.892191	0.964281	1
NCgl0116	NC_003450.3	130145..130801	35.5177	-0.260698	-1.19806	0.278101	0.590072	1
NCgl0117	NC_003450.3	complement(130812..131711)	22.7687	0.0781907	1.05569	0.761711	0.916618	1
NCgl0118	NC_003450.3	131822..132427	223.672	-0.433012	-1.35005	0.0554234	0.238164	1
NCgl0119	NC_003450.3	132424..132984	262.262	-0.193875	-1.14383	0.264893	0.575993	1
NCgl0120	NC_003450.3	complement(132968..134134)	408.067	0.286295	1.2195	0.106681	0.35179	1
NCgl0121	NC_003450.3	complement(134204..135478)	22.6854	0.233703	1.17585	0.417176	0.711312	1
NCgl0122	NC_003450.3	complement(135515..136033)	2.82086	-1.08198	-2.11694	0.0932309	0.324067	1
NCgl0123	NC_003450.3	complement(136119..136565)	6.17544	-0.308128	-1.2381	0.500716	0.772903	1
NCgl0124	NC_003450.3	137005..138747	127.825	-0.42404	-1.34168	0.0124721	0.0934435	1
NCgl0125	NC_003450.3	138791..140332	157.106	-0.61026	-1.52653	0.002108	0.0295923	1
NCgl0126	NC_003450.3	140332..141792	189.184	-0.728203	-1.65657	0.0001076	0.00366	0.317529
NCgl0127	NC_003450.3	141814..143529	181.927	-0.662433	-1.58275	0.0003658	0.00853	1
NCgl0128	NC_003450.3	143575..144642	63.6203	0.105584	1.07593	0.603878	0.838306	1
NCgl0129	NC_003450.3	144725..145483	21.4437	0.0538496	1.03803	0.853527	0.953178	1
NCgl0130	NC_003450.3	complement(145515..146396)	14.8656	-0.317978	-1.24658	0.251634	0.56195	1
NCgl0131	NC_003450.3	146522..147241	20.5626	0.0007201	1.0005	0.99804	0.999853	1
NCgl0132	NC_003450.3	147238..147573	126.792	-0.240153	-1.18112	0.266178	0.577919	1
NCgl0133	NC_003450.3	complement(147570..147980)	119.517	0.064075	1.04541	0.814267	0.939689	1
NCgl0134	NC_003450.3	148122..149783	246.297	0.13184	1.09569	0.387803	0.692728	1
NCgl0135	NC_003450.3	complement(149791..150930)	59.9782	-0.207771	-1.1549	0.343508	0.647183	1
NCgl0136	NC_003450.3	complement(150963..151454)	314.393	-1.15752	-2.23073	0.001412	0.023169	1
NCgl0137	NC_003450.3	151590..152372	90.1199	-0.0693103	-1.04921	0.776567	0.919669	1
NCgl0138	NC_003450.3	152431..152817	674.381	-0.487236	-1.40176	0.0303488	0.164054	1
NCgl0139	NC_003450.3	complement(153223..155613)	42.6469	0.229366	1.17232	0.19398	0.479497	1
NCgl0140	NC_003450.3	complement(156144..156830)	198.929	-0.480666	-1.39539	0.0282394	0.156154	1
NCgl0141	NC_003450.3	156848..157540	6.08372	0.0849569	1.06066	0.82344	0.941372	1
NCgl0142	NC_003450.3	157740..158141	5.60965	0.0803078	1.05724	0.86655	0.956512	1
NCgl0143	NC_003450.3	158154..158834	15.6933	0.387359	1.308	0.302696	0.610032	1
NCgl0144	NC_003450.3	158869..159162	199.429	0.10938	1.07876	0.544653	0.799474	1
NCgl0145	NC_003450.3	159162..160016	225.107	0.12607	1.09132	0.492357	0.768396	1
NCgl0146	NC_003450.3	160029..160373	260.606	0.35711	1.28086	0.142219	0.404474	1
NCgl0147	NC_003450.3	160470..161363	111.537	0.320592	1.24884	0.0439148	0.20718	1
NCgl0148	NC_003450.3	complement(161360..162268)	344.405	0.13824	1.10056	0.468399	0.750893	1
NCgl0149	NC_003450.3	162475..162870	27.978	0.57372	1.48836	0.0996046	0.337763	1
NCgl0150	NC_003450.3	162983..163606	23.5605	-0.0459	-1.03233	0.877577	0.959529	1
NCgl0151	NC_003450.3	complement(163686..165614)	291.764	-0.157906	-1.11567	0.40195	0.704339	1
NCgl0152	NC_003450.3	165717..166460	200.096	-0.165208	-1.12133	0.29841	0.608042	1
NCgl0153	NC_003450.3	166457..167422	243.385	-0.190766	-1.14137	0.316195	0.624678	1
NCgl0154	NC_003450.3	complement(167834..168595)	19.9439	0.183511	1.13564	0.409284	0.706613	1
NCgl0155	NC_003450.3	169038..169994	20.099	-0.568635	-1.48312	0.0552331	0.237862	1
NCgl0156	NC_003450.3	170044..170919	46.0442	-0.973966	-1.96423	0.0001173	0.003945	0.346271
NCgl0157	NC_003450.3	170933..172447	56.9275	-0.896204	-1.86116	0.0001225	0.004073	0.361707
NCgl0158	NC_003450.3	172468..173358	64.7384	-0.7863	-1.72465	0.0006659	0.0134255	1
NCgl0159	NC_003450.3	173365..175278	72.6892	-0.805674	-1.74796	8.62e-05	0.003249	0.254469
NCgl0160	NC_003450.3	175319..176275	117.728	-0.595909	-1.51142	0.0005665	0.011959	1
NCgl0161	NC_003450.3	176308..177321	93.8439	-0.739347	-1.66942	1.919e-05	0.00107	0.0566575
NCgl0162	NC_003450.3	177334..178206	75.8791	-0.895713	-1.86053	1.273e-06	0.000115	0.003757
NCgl0163	NC_003450.3	178285..179661	8.55026	-0.356411	-1.28024	0.328699	0.63713	1
NCgl0164	NC_003450.3	179689..180714	8.70318	-0.694617	-1.61845	0.036742	0.187074	1
NCgl0165	NC_003450.3	180842..181300	128.807	0.202021	1.15031	0.3258	0.634877	1
NCgl0166	NC_003450.3	181426..181650	29.5587	-0.163362	-1.11989	0.596708	0.835168	1
NCgl0167	NC_003450.3	complement(181684..182679)	14.5692	0.629791	1.54734	0.107788	0.353377	1
NCgl0168	NC_003450.3	182819..184054	22.9041	-0.888543	-1.85131	0.0001539	0.004892	0.45437
NCgl0169	NC_003450.3	184077..185090	31.2914	-0.88459	-1.84624	0.00277	0.0356529	1
NCgl0170	NC_003450.3	185214..185645	19.5186	0.228161	1.17134	0.517828	0.781199	1
NCgl0171	NC_003450.3	186508..186711	1284.7	0.511767	1.4258	0.002185	0.030377	1
NCgl0172	NC_003450.3	186877..187305	13.2558	0.0825592	1.05889	0.840388	0.949005	1
NCgl0173	NC_003450.3	187302..187610	23.4805	-0.001804	-1.00125	0.996267	0.999377	1
NCgl0175	NC_003450.3	complement(188297..188725)	61.9364	0.150315	1.10981	0.519257	0.781442	1
NCgl0176	NC_003450.3	complement(188744..189736)	43.3661	-0.148178	-1.10817	0.477263	0.759589	1
NCgl0177	NC_003450.3	189920..190324	10.9468	-0.38596	-1.30673	0.308441	0.616071	1
NCgl0178	NC_003450.3	complement(190700..192175)	21.9845	-0.868903	-1.82627	0.001241	0.0209919	1
NCgl0179	NC_003450.3	192857..194467	11.1375	-0.0469786	-1.0331	0.874507	0.958663	1
NCgl0180	NC_003450.3	complement(194601..195038)	99.7536	-0.129384	-1.09383	0.53226	0.792635	1
NCgl0181	NC_003450.3	195240..199772	12.3965	-0.450955	-1.36694	0.040017	0.199533	1
gltD	NC_003450.3	199772..201292	28.2417	-0.993188	-1.99058	6.34e-05	0.002778	0.187145
NCgl0183	NC_003450.3	complement(201757..203178)	196.548	-0.040679	-1.0286	0.812601	0.939266	1
NCgl0184	NC_003450.3	complement(203538..206978)	253.479	-0.242566	-1.18309	0.209161	0.500818	1
NCgl0185	NC_003450.3	complement(207004..209037)	92.7343	-0.168438	-1.12384	0.362484	0.667709	1
NCgl0186	NC_003450.3	complement(209207..209968)	1531.18	0.118083	1.08529	0.590815	0.830569	1
NCgl0187	NC_003450.3	complement(209989..211455)	2154.63	0.0643414	1.04561	0.674805	0.872129	1
NCgl0188	NC_003450.3	complement(211532..211759)	119.548	0.115896	1.08365	0.632931	0.850366	1
NCgl0189	NC_003450.3	211795..212286	125.548	0.0168118	1.01172	0.923181	0.977812	1
NCgl0190	NC_003450.3	212283..212738	75.9641	-0.218996	-1.16392	0.36805	0.673647	1
NCgl0191	NC_003450.3	212764..213660	624.281	-0.352264	-1.27656	0.111621	0.358676	1
NCgl0192	NC_003450.3	213676..214110	253.119	0.007443	1.00517	0.964737	0.990535	1
NCgl0193	NC_003450.3	214121..214525	128.066	0.0358818	1.02518	0.875571	0.958663	1
NCgl0194	NC_003450.3	214527..215162	87.2351	-0.0794177	-1.05659	0.671561	0.872103	1
NCgl0195	NC_003450.3	complement(215159..216091)	95.8401	0.227345	1.17068	0.261533	0.572129	1
NCgl0196	NC_003450.3	complement(216113..216712)	16.1777	0.210758	1.1573	0.531595	0.79246	1
NCgl0197	NC_003450.3	complement(217138..217929)	105.876	-0.100824	-1.07239	0.582342	0.82596	1
NCgl0198	NC_003450.3	complement(217940..218845)	127.807	0.30049	1.23156	0.129244	0.384682	1
NCgl0199	NC_003450.3	218949..220154	249.589	0.0883307	1.06314	0.601663	0.837348	1
NCgl0200	NC_003450.3	complement(220151..221131)	168.209	0.0712897	1.05066	0.702988	0.884427	1
NCgl0201	NC_003450.3	complement(221128..221655)	22.7708	-0.798438	-1.73922	0.0362824	0.186588	1
NCgl0202	NC_003450.3	221929..222210	96.0054	-0.531694	-1.44563	0.0280815	0.155578	1
NCgl0203	NC_003450.3	complement(222207..223694)	93.8975	-0.561278	-1.47558	0.0100234	0.0807746	1
NCgl0204	NC_003450.3	224354..225247	15.5735	0.016874	1.01176	0.936101	0.980447	1
NCgl0205	NC_003450.3	complement(225239..226312)	116.38	-0.190909	-1.14148	0.358662	0.665273	1
NCgl0206	NC_003450.3	complement(226309..226767)	155.153	-0.0649592	-1.04606	0.793027	0.927765	1
NCgl0207	NC_003450.3	complement(226757..227218)	365.66	0.0822721	1.05868	0.656954	0.866314	1
moaC	NC_003450.3	complement(227215..227685)	102.627	-0.009034	-1.00628	0.966597	0.991276	1
NCgl0209	NC_003450.3	complement(227700..228884)	60.6484	0.0348898	1.02448	0.881374	0.961225	1
NCgl0210	NC_003450.3	complement(228888..229727)	45.4051	0.104892	1.07541	0.627122	0.849771	1
NCgl0211	NC_003450.3	complement(229708..230514)	205.935	0.0190243	1.01327	0.918377	0.97548	1
NCgl0212	NC_003450.3	230674..230931	150.871	0.175827	1.12961	0.42484	0.715142	1
NCgl0213	NC_003450.3	complement(230928..231842)	189.45	0.167245	1.12291	0.379253	0.684644	1
NCgl0214	NC_003450.3	complement(231845..232267)	200.498	0.227788	1.17104	0.332266	0.638827	1
NCgl0215	NC_003450.3	complement(232257..233282)	262.319	0.498274	1.41252	0.0103446	0.0826425	1
NCgl0216	NC_003450.3	233913..234821	28.8187	-0.0763588	-1.05435	0.762566	0.916622	1
NCgl0217	NC_003450.3	complement(234907..235191)	15.1951	-0.168629	-1.12399	0.678703	0.873371	1
NCgl0218	NC_003450.3	complement(235448..236212)	43.8108	-0.908074	-1.87654	0.0004526	0.009915	1
NCgl0219	NC_003450.3	236326..237345	3.74885	0.292754	1.22498	0.617416	0.84529	1
NCgl0220	NC_003450.3	237345..238148	4.96795	-0.778255	-1.71506	0.0853045	0.307224	1
NCgl0221	NC_003450.3	238218..239528	41.2926	-0.289462	-1.22218	0.169802	0.448054	1
NCgl0222	NC_003450.3	239935..241518	71.8695	-0.54355	-1.45755	0.002053	0.0292442	1
NCgl0223	NC_003450.3	complement(241880..242902)	129.579	0.377457	1.29905	0.0498129	0.222657	1
NCgl0224	NC_003450.3	242940..243434	103.894	-0.108787	-1.07832	0.644859	0.8587	1
NCgl0225	NC_003450.3	243434..243913	94.3702	0.188586	1.13965	0.337848	0.644922	1
NCgl0226	NC_003450.3	244015..244218	390.91	-0.487903	-1.40241	0.0366386	0.186876	1
NCgl0227	NC_003450.3	244466..244819	41.8747	-0.223453	-1.16752	0.415337	0.711312	1
NCgl0228	NC_003450.3	244902..247307	94.4708	-0.112937	-1.08143	0.553584	0.806532	1
NCgl0229	NC_003450.3	247319..248575	102.961	0.003919	1.00272	0.985504	0.99428	1
NCgl0230	NC_003450.3	complement(248554..249306)	77.5021	-0.201668	-1.15003	0.275992	0.58765	1
NCgl0231	NC_003450.3	249428..250510	2.73981	-0.547891	-1.46195	0.267849	0.579678	1
NCgl0232	NC_003450.3	250536..251942	2.43898	-0.0405437	-1.0285	0.92576	0.977812	1
NCgl0233	NC_003450.3	251952..252833	57.1664	-0.264695	-1.20138	0.244036	0.553965	1
NCgl0234	NC_003450.3	complement(252827..253819)	36.8293	0.0179341	1.01251	0.934335	0.980441	1
NCgl0235	NC_003450.3	complement(254326..255438)	0	NaN	NaN	NaN	NaN	NaN
tnp16a (ISCg16a)_BX927147Annotation	NC_003450.3	complement(254326..255486)	6.15686	-0.256092	-1.19424	0.433871	0.723201	1
NCgl0236	NC_003450.3	complement(255489..255794)	0	NaN	NaN	NaN	NaN	NaN
NCgl0237	NC_003450.3	256617..257897	280.854	-0.0939456	-1.06729	0.522399	0.783598	1
NCgl0238	NC_003450.3	257981..258532	173.536	-0.0345922	-1.02427	0.862975	0.955616	1
NCgl0239	NC_003450.3	258551..260878	165.812	0.003705	1.00257	0.980822	0.993443	1
NCgl0240	NC_003450.3	260987..261298	1129.11	0.252222	1.19104	0.183999	0.464737	1
recR	NC_003450.3	261402..262058	63.8723	0.598702	1.51435	0.0258272	0.146796	1
NCgl0242	NC_003450.3	complement(262543..263295)	177.035	-0.213294	-1.15933	0.346403	0.650518	1
NCgl0243	NC_003450.3	complement(263295..264566)	182.219	0.197866	1.147	0.249837	0.560535	1
NCgl0244	NC_003450.3	complement(264596..265678)	96.5079	0.2952	1.22705	0.106301	0.351339	1
NCgl0245	NC_003450.3	complement(266151..267896)	491.135	-0.248198	-1.18772	0.177591	0.457714	1
NCgl0246	NC_003450.3	complement(268255..269124)	81.8185	0.657327	1.57716	0.0114284	0.088229	1
NCgl0247	NC_003450.3	269371..270636	525.11	-0.174747	-1.12877	0.331947	0.638717	1
NCgl0248	NC_003450.3	270660..271694	873.354	-0.345208	-1.27033	0.0679735	0.27035	1
NCgl0249	NC_003450.3	271761..273197	35.3433	0.231618	1.17415	0.242535	0.5518	1
NCgl0250	NC_003450.3	complement(273539..274120)	110.266	-0.0340372	-1.02387	0.868187	0.957135	1
NCgl0251	NC_003450.3	274324..275874	957.934	-0.0838309	-1.05983	0.644916	0.8587	1
NCgl0252	NC_003450.3	complement(275954..276247)	60.3622	0.479248	1.39402	0.0534191	0.234073	1
NCgl0253	NC_003450.3	complement(276299..276763)	45.1227	0.0908571	1.065	0.749279	0.909955	1
NCgl0254	NC_003450.3	276865..277584	15.1156	-0.0118153	-1.00822	0.974224	0.993327	1
NCgl0255	NC_003450.3	277581..277907	13.4927	-0.0003069	-1.00021	0.999351	0.999853	1
NCgl0256	NC_003450.3	complement(277984..278277)	80.7053	0.199441	1.14825	0.412603	0.708159	1
NCgl0257	NC_003450.3	complement(278385..278732)	45.6425	0.494034	1.40838	0.0692928	0.273763	1
NCgl0258	NC_003450.3	278859..279896	18.1359	0.283629	1.21725	0.365451	0.671769	1
NCgl0259	NC_003450.3	279893..280282	43.744	0.106362	1.07651	0.752237	0.910892	1
NCgl0260	NC_003450.3	complement(280346..280666)	132.164	-0.883472	-1.84481	9.542e-05	0.003326	0.281688
NCgl0261	NC_003450.3	complement(280667..280939)	116.102	-0.859895	-1.81491	0.001754	0.0264162	1
NCgl0262	NC_003450.3	complement(280946..281401)	203.783	-0.776107	-1.7125	0.0002397	0.00648	0.707709
NCgl0263	NC_003450.3	complement(281401..282933)	146.813	-0.637836	-1.55599	0.0002712	0.00713	0.800539
NCgl0264	NC_003450.3	complement(282934..283317)	105.952	-0.442121	-1.3586	0.0489084	0.22066	1
NCgl0265	NC_003450.3	complement(283314..286208)	75.1079	-0.350047	-1.2746	0.0355421	0.183798	1
NCgl0266	NC_003450.3	286382..287860	81.5401	0.0579948	1.04102	0.724986	0.896943	1
NCgl0267	NC_003450.3	complement(287963..288829)	6.55908	0.142656	1.10394	0.65918	0.866314	1
NCgl0268	NC_003450.3	complement(289128..289796)	12.0177	0.114035	1.08225	0.71947	0.895698	1
NCgl0269	NC_003450.3	complement(289774..291243)	14.6251	-0.0312803	-1.02192	0.902806	0.969519	1
NCgl0270	NC_003450.3	complement(291270..291755)	6.11216	-0.73308	-1.66218	0.149881	0.417753	1
NCgl0271	NC_003450.3	291800..292420	17.3674	0.0446331	1.03142	0.90235	0.96939	1
NCgl0272	NC_003450.3	complement(292594..293502)	97.184	0.398085	1.31776	0.0862985	0.309905	1
NCgl0273	NC_003450.3	293539..293994	57.8391	0.0456241	1.03213	0.859494	0.954619	1
NCgl0274	NC_003450.3	complement(294001..296388)	144.634	-0.172221	-1.12679	0.294979	0.605478	1
NCgl0275	NC_003450.3	297055..297405	424.472	-0.240197	-1.18115	0.138	0.397403	1
NCgl0276	NC_003450.3	297622..297786	4.15957	0.051927	1.03665	0.944674	NaN	1
NCgl0277	NC_003450.3	297792..298253	430.088	-0.0463891	-1.03268	0.789634	0.92644	1
NCgl0278	NC_003450.3	complement(298329..299684)	17.2811	0.0311405	1.02182	0.892302	0.964281	1
NCgl0279	NC_003450.3	complement(299723..301261)	3.78992	-0.214257	-1.16011	0.490658	0.768396	1
NCgl0280	NC_003450.3	complement(301509..302024)	155.431	0.0821376	1.05859	0.731593	0.899981	1
NCgl0281	NC_003450.3	302167..303102	13.7224	0.26646	1.20285	0.428158	0.718233	1
NCgl0282	NC_003450.3	303133..304077	13.074	-0.0850013	-1.06069	0.759596	0.916077	1
NCgl0283	NC_003450.3	304070..305266	11.0031	-0.19717	-1.14645	0.443341	0.731359	1
NCgl0284	NC_003450.3	305288..305761	27.5741	-0.208212	-1.15526	0.434635	0.723465	1
NCgl0285	NC_003450.3	305858..306703	365.576	-0.0360086	-1.02527	0.84287	0.950802	1
NCgl0286	NC_003450.3	complement(306779..307462)	1009.83	-0.0494568	-1.03488	0.765867	0.91736	1
NCgl0287	NC_003450.3	complement(307724..307909)	107.6	-0.121251	-1.08768	0.628605	0.849771	1
NCgl0288	NC_003450.3	307955..308737	85.0435	-0.514154	-1.42816	0.005008	0.0521033	1
NCgl0289	NC_003450.3	308745..309305	174.108	-0.280929	-1.21498	0.108597	0.355005	1
NCgl0290	NC_003450.3	309298..310041	125.126	-0.267345	-1.20359	0.126499	0.380681	1
NCgl0291	NC_003450.3	310132..311328	64.4636	0.249257	1.18859	0.275738	0.58765	1
NCgl0292	NC_003450.3	complement(311896..312891)	250.63	-0.0283765	-1.01986	0.870946	0.957535	1
NCgl0293	NC_003450.3	complement(312906..313457)	575.885	-0.216925	-1.16225	0.228191	0.530062	1
NCgl0294	NC_003450.3	complement(313622..314464)	147.301	-0.103703	-1.07453	0.642903	0.857599	1
NCgl0295	NC_003450.3	314944..316005	4.98176	-0.452399	-1.36831	0.204759	0.495421	1
NCgl0297	NC_003450.3	316002..317135	5.56918	-0.473242	-1.38823	0.146522	0.411399	1
NCgl0296	NC_003450.3	317120..317896	5.04746	0.485106	1.39969	0.284164	0.595416	1
NCgl0298	NC_003450.3	317893..318468	36.5759	-0.242517	-1.18305	0.399495	0.703617	1
NCgl0299	NC_003450.3	318492..318692	11.7541	-0.378917	-1.30036	0.395387	0.698935	1
NCgl0300	NC_003450.3	318696..319016	12.2177	0.009279	1.00645	0.982538	0.993443	1
NCgl0301	NC_003450.3	319039..319338	20.694	-0.0897964	-1.06422	0.770959	0.917805	1
NCgl0302	NC_003450.3	complement(319333..321690)	22.994	0.0789037	1.05622	0.704949	0.885626	1
NCgl0303	NC_003450.3	322007..322210	710.36	0.457645	1.3733	0.005027	0.0521033	1
NCgl0304	NC_003450.3	322910..325900	168.51	-0.173748	-1.12799	0.327301	0.636125	1
NCgl0305	NC_003450.3	325904..326617	165.103	-0.319447	-1.24785	0.0415914	0.202435	1
NCgl0306	NC_003450.3	complement(326692..328152)	142.205	0.0476399	1.03357	0.786208	0.925201	1
NCgl0307	NC_003450.3	328283..329542	122.87	0.226076	1.16965	0.284326	0.595416	1
NCgl0308	NC_003450.3	329933..330379	62.2938	0.493398	1.40776	0.0495008	0.221683	1
NCgl0309	NC_003450.3	330973..331536	19.818	0.504328	1.41846	0.18451	0.464812	1
NCgl0310	NC_003450.3	331552..332436	3.10205	0.220338	1.16501	0.629328	0.849771	1
NCgl0311	NC_003450.3	332919..334565	7.54081	-0.361686	-1.28493	0.279827	0.591997	1
NCgl0312	NC_003450.3	334549..334956	14.4187	0.297255	1.2288	0.382225	0.687007	1
NCgl0313	NC_003450.3	335009..336115	487.464	-0.0378982	-1.02662	0.836194	0.946487	1
NCgl0314	NC_003450.3	336116..336751	503.03	0.0179196	1.0125	0.920243	0.976301	1
NCgl0315	NC_003450.3	336781..337452	182.233	0.225502	1.16918	0.197311	0.484813	1
NCgl0316	NC_003450.3	337539..338771	52.4825	0.404637	1.32376	0.0594723	0.248187	1
NCgl0317	NC_003450.3	338793..339728	256.011	0.0371954	1.02612	0.854016	0.953178	1
NCgl0318	NC_003450.3	complement(340192..340569)	162.893	0.146535	1.10691	0.448678	0.733774	1
NCgl0319	NC_003450.3	complement(340566..341276)	108.114	0.328996	1.25614	0.171136	0.449801	1
NCgl0320	NC_003450.3	341356..342378	35.2701	0.178555	1.13175	0.488704	0.768396	1
NCgl0321	NC_003450.3	342417..343454	119.583	0.224044	1.168	0.180189	0.459776	1
NCgl0322	NC_003450.3	343636..345720	14.3517	-0.0958422	-1.06869	0.717901	0.894863	1
NCgl0323	NC_003450.3	complement(346107..346460)	75.0585	0.372867	1.29492	0.25843	0.569215	1
NCgl0324	NC_003450.3	complement(346958..348019)	875.868	0.299368	1.23061	0.0942077	0.325506	1
NCgl0325	NC_003450.3	complement(348095..348952)	76.091	-0.466348	-1.38161	0.0115974	0.088516	1
NCgl0326	NC_003450.3	complement(348949..350310)	74.9524	-0.144605	-1.10543	0.477501	0.759589	1
NCgl0327	NC_003450.3	complement(350310..351329)	133.036	0.123108	1.08908	0.599277	0.836847	1
NCgl0328	NC_003450.3	complement(351367..351948)	193.361	-0.157909	-1.11567	0.320667	0.631268	1
NCgl0329	NC_003450.3	352693..353640	13.4453	0.122649	1.08873	0.703688	0.884427	1
NCgl0330	NC_003450.3	complement(353746..354387)	49.0235	0.16795	1.12346	0.521944	0.783323	1
NCgl0331	NC_003450.3	complement(354596..355846)	86.761	-0.00555	-1.00385	0.975616	0.993443	1
NCgl0332	NC_003450.3	complement(355846..357228)	159.034	-0.0551415	-1.03896	0.770918	0.917805	1
NCgl0333	NC_003450.3	complement(357234..359240)	103.183	-0.0628189	-1.0445	0.723419	0.89656	1
NCgl0334	NC_003450.3	complement(359759..360316)	23.3696	0.24887	1.18828	0.455773	0.738074	1
NCgl0335	NC_003450.3	complement(360811..361881)	43.0723	-0.303585	-1.23421	0.143015	0.405488	1
NCgl0336	NC_003450.3	complement(362054..363151)	633.376	0.0321259	1.02252	0.848699	0.952573	1
NCgl0337	NC_003450.3	363824..365260	614.414	0.186007	1.13761	0.299816	0.608042	1
NCgl0338	NC_003450.3	365250..365855	328.688	-0.0881442	-1.063	0.62425	0.849167	1
NCgl0339	NC_003450.3	365927..366841	330.871	-0.0687392	-1.0488	0.688209	0.878331	1
NCgl0340	NC_003450.3	366877..368646	627.424	-0.404383	-1.32352	0.0571068	0.24216	1
NCgl0341	NC_003450.3	368647..369804	592.113	-0.399395	-1.31895	0.0272169	0.15166	1
NCgl0342	NC_003450.3	369794..370408	520.335	-0.423988	-1.34163	0.0196156	0.126063	1
NCgl0343	NC_003450.3	370892..371776	84.7524	0.1897	1.14053	0.373625	0.677929	1
NCgl0344	NC_003450.3	371929..373422	84.9215	0.249693	1.18895	0.118916	0.371777	1
NCgl0345	NC_003450.3	373500..374816	313.72	0.182081	1.13452	0.249445	0.560089	1
NCgl0346	NC_003450.3	374833..375840	394.62	0.154609	1.11312	0.289584	0.602501	1
NCgl0347	NC_003450.3	375842..376879	365.173	0.279749	1.21398	0.133049	0.390833	1
NCgl0348	NC_003450.3	377683..377835	0	NaN	NaN	NaN	NaN	NaN
NCgl0349	NC_003450.3	complement(378665..379837)	54.582	0.262755	1.19977	0.142579	0.404892	1
NCgl0350	NC_003450.3	complement(379847..380842)	176.892	-0.0521909	-1.03684	0.767864	0.91736	1
NCgl0351	NC_003450.3	381948..383111	255.815	0.602221	1.51805	0.009681	0.0789469	1
NCgl0352	NC_003450.3	complement(383979..385190)	155.878	-0.15214	-1.11122	0.432046	0.722408	1
NCgl0353	NC_003450.3	complement(385371..386195)	279.048	0.596328	1.51186	0.0189493	0.123705	1
NCgl0354	NC_003450.3	386556..387203	261.956	-0.118934	-1.08593	0.544375	0.799474	1
NCgl0355	NC_003450.3	387692..389101	1268.35	0.113646	1.08196	0.536339	0.795024	1
NCgl0356	NC_003450.3	389293..390171	477.073	0.629813	1.54736	0.007394	0.0666177	1
NCgl0357	NC_003450.3	390161..390733	49.4513	0.181128	1.13377	0.483209	0.765302	1
NCgl0358	NC_003450.3	complement(390784..392193)	108.547	-0.0200624	-1.014	0.909992	0.971823	1
NCgl0359	NC_003450.3	392705..393478	1238.81	-0.294206	-1.22621	0.110085	0.356114	1
sdhA	NC_003450.3	393495..395516	2215.49	-0.547909	-1.46197	0.001208	0.0208495	1
NCgl0361	NC_003450.3	395516..396265	2132.55	-0.549449	-1.46353	0.003411	0.0409344	1
NCgl0362	NC_003450.3	396324..396653	3251.9	-0.405505	-1.32455	0.0467509	0.21598	1
NCgl0363	NC_003450.3	396741..396935	11.5645	0.475012	1.38993	0.298978	0.608042	1
NCgl0364	NC_003450.3	complement(397229..398206)	42.1813	-0.219531	-1.16436	0.291058	0.603191	1
NCgl0365	NC_003450.3	398329..399582	87.8826	0.10395	1.07471	0.527943	0.788708	1
NCgl0366	NC_003450.3	399598..400020	433.53	-0.381395	-1.3026	0.0397771	0.198679	1
NCgl0367	NC_003450.3	400039..400344	478.114	-0.25126	-1.19025	0.175744	0.455422	1
NCgl0368	NC_003450.3	400545..401153	30.9114	1.22922	2.3444	0.0002204	0.006297	0.65051
NCgl0369	NC_003450.3	401150..402799	19.7877	0.319789	1.24815	0.230845	0.533656	1
NCgl0370	NC_003450.3	402799..404433	26.2014	-0.185297	-1.13705	0.325498	0.634877	1
purU	NC_003450.3	complement(404505..405419)	81.8665	0.216851	1.16219	0.334501	0.641011	1
NCgl0372	NC_003450.3	405474..406148	72.4821	0.0527293	1.03723	0.818696	0.940144	1
NCgl0373	NC_003450.3	406550..407419	6.53646	0.655913	1.57561	0.0907542	0.320059	1
NCgl0374	NC_003450.3	complement(407406..407708)	133.318	0.426588	1.34405	0.0904618	0.319823	1
NCgl0375	NC_003450.3	complement(407708..409975)	195.878	0.484338	1.39894	0.001923	0.0279676	1
NCgl0376	NC_003450.3	complement(410024..410476)	1.75409	-1.40999	-2.65736	0.132405	NaN	1
NCgl0377	NC_003450.3	410707..412548	9.92172	-0.16015	-1.1174	0.561231	0.811946	1
NCgl0378	NC_003450.3	412557..413636	20.7136	-0.335638	-1.26194	0.166742	0.443216	1
NCgl0379	NC_003450.3	413637..414713	35.3144	-0.638619	-1.55684	0.008829	0.0748776	1
NCgl0380	NC_003450.3	414714..415529	30.0502	-0.558164	-1.47239	0.0293993	0.160118	1
NCgl0381	NC_003450.3	415643..416602	2.65544	0.0698618	1.04962	0.880268	0.961225	1
NCgl0382	NC_003450.3	416603..417442	2.66357	-0.448462	-1.36458	0.313219	0.621282	1
NCgl0383	NC_003450.3	complement(417542..418354)	158.226	0.307956	1.23795	0.0536385	0.234113	1
NCgl0384	NC_003450.3	complement(418438..419253)	154.76	0.153083	1.11194	0.358538	0.665273	1
NCgl0385	NC_003450.3	complement(419254..419757)	1439.38	0.0911342	1.06521	0.587619	0.830188	1
murB	NC_003450.3	419782..420888	159.249	0.408813	1.32759	0.0130904	0.0957851	1
NCgl0387	NC_003450.3	420881..421519	50.9414	0.0576207	1.04075	0.810171	0.937956	1
NCgl0388	NC_003450.3	complement(422087..423793)	787.801	-0.294428	-1.2264	0.176547	0.457095	1
NCgl0389	NC_003450.3	423878..425134	142.557	-0.142371	-1.10372	0.424716	0.715142	1
gpmA	NC_003450.3	425177..425923	2569.7	0.0462388	1.03257	0.771185	0.917805	1
NCgl0391	NC_003450.3	426015..427175	478.158	0.373309	1.29532	0.033925	0.178384	1
NCgl0392	NC_003450.3	427172..427870	287.408	0.0652823	1.04629	0.723083	0.89656	1
NCgl0393	NC_003450.3	428561..429442	13.895	-0.292773	-1.22499	0.394554	0.698318	1
NCgl0394	NC_003450.3	complement(429435..432005)	75.2825	-0.133096	-1.09664	0.492289	0.768396	1
NCgl0395	NC_003450.3	complement(432123..433028)	72.94	0.274547	1.20961	0.174461	0.453757	1
NCgl0396	NC_003450.3	433146..433991	658.63	0.113392	1.08177	0.549651	0.803635	1
NCgl0397	NC_003450.3	434019..434825	392.29	-0.0925301	-1.06624	0.620084	0.846337	1
NCgl0398	NC_003450.3	434877..435698	769.221	-0.332202	-1.25893	0.0920112	0.321373	1
NCgl0399	NC_003450.3	435949..436140	479	0.161382	1.11836	0.357373	0.665013	1
NCgl0400	NC_003450.3	complement(436977..438044)	75.0041	0.151974	1.11109	0.519679	0.781442	1
NCgl0401	NC_003450.3	438179..438427	16.9318	0.977645	1.96925	0.0224819	0.134739	1
hemA	NC_003450.3	438513..439907	151.674	0.338983	1.26486	0.0589468	0.246909	1
hemC	NC_003450.3	439909..440817	232.099	-0.136239	-1.09904	0.432895	0.722408	1
NCgl0404	NC_003450.3	441310..441594	66.0527	0.477691	1.39251	0.149041	0.4163	1
NCgl0405	NC_003450.3	complement(441598..442482)	20.2741	0.269627	1.2055	0.438289	0.726376	1
NCgl0406	NC_003450.3	442758..444161	29.4536	-0.375549	-1.29733	0.077797	0.291437	1
NCgl0407	NC_003450.3	444185..446041	22.9463	-0.377653	-1.29923	0.068406	0.271	1
NCgl0408	NC_003450.3	446087..446524	60.8876	0.263715	1.20057	0.253624	0.562749	1
aroE_1	NC_003450.3	446538..447389	144.193	0.0255831	1.01789	0.882505	0.961225	1
NCgl0410	NC_003450.3	complement(447395..447670)	77.0876	0.0308452	1.02161	0.898322	0.966498	1
NCgl0411	NC_003450.3	complement(448127..449179)	68.3223	-0.459343	-1.37492	0.022176	0.134733	1
NCgl0412	NC_003450.3	complement(449180..450757)	78.0473	-0.53073	-1.44466	0.001042	0.0188262	1
NCgl0413	NC_003450.3	complement(450834..451913)	245.181	-0.354119	-1.2782	0.0396002	0.198679	1
NCgl0414	NC_003450.3	452637..454433	98.1015	0.0519072	1.03663	0.768052	0.91736	1
NCgl0415	NC_003450.3	454450..454878	35.2023	-0.0816447	-1.05822	0.807669	0.937311	1
NCgl0416	NC_003450.3	454967..455986	230.41	0.132081	1.09587	0.519881	0.781442	1
NCgl0417	NC_003450.3	456016..456600	164.082	0.144598	1.10542	0.387083	0.692728	1
NCgl0418	NC_003450.3	456641..457153	147.776	-0.173325	-1.12765	0.443977	0.731359	1
NCgl0419	NC_003450.3	457267..459903	123.844	-0.265266	-1.20186	0.152641	0.420818	1
hemE	NC_003450.3	459972..461096	55.4292	0.151241	1.11052	0.40087	0.704339	1
NCgl0421	NC_003450.3	461112..462458	81.8878	0.194315	1.14418	0.264703	0.575993	1
NCgl0422	NC_003450.3	462566..463870	229.377	0.009159	1.00637	0.95897	0.987306	1
NCgl0423	NC_003450.3	463867..464475	267.254	0.0433441	1.0305	0.819261	0.940144	1
NCgl0424	NC_003450.3	464482..465105	199.557	-0.0630804	-1.04469	0.77456	0.919669	1
NCgl0425	NC_003450.3	465106..465912	96.8725	-0.044215	-1.03112	0.848344	0.952573	1
NCgl0426	NC_003450.3	465949..467574	100.496	-0.0736085	-1.05235	0.682991	0.873987	1
NCgl0427	NC_003450.3	467648..468661	185.503	-0.193661	-1.14366	0.286291	0.59745	1
NCgl0428	NC_003450.3	469370..470173	3.17067	0.937236	1.91486	0.0421825	0.20332	1
NCgl0429	NC_003450.3	470184..470657	28.7522	0.148286	1.10825	0.570301	0.817274	1
NCgl0430	NC_003450.3	complement(470654..471013)	389.74	-0.422183	-1.33995	0.0675038	0.270015	1
NCgl0431	NC_003450.3	complement(471118..471420)	104.913	-0.497657	-1.41192	0.100517	0.338017	1
NCgl0432	NC_003450.3	471599..471850	375.536	-0.781285	-1.71866	6.499e-05	0.002805	0.191843
NCgl0433	NC_003450.3	complement(471912..472808)	184.427	-0.102146	-1.07337	0.576481	0.821114	1
NCgl0434	NC_003450.3	472948..473814	97.4815	0.162993	1.11961	0.504427	0.773822	1
NCgl0435	NC_003450.3	complement(473811..474941)	32.5089	0.0318676	1.02233	0.885093	0.962746	1
NCgl0436	NC_003450.3	complement(474994..475401)	7.17391	-0.0844702	-1.0603	0.844635	0.951341	1
NCgl0437	NC_003450.3	complement(475486..477048)	36.2726	-0.617133	-1.53382	0.007062	0.0658231	1
NCgl0438	NC_003450.3	complement(477045..477995)	60.9499	-0.102555	-1.07367	0.571681	0.817657	1
NCgl0439	NC_003450.3	complement(478089..478973)	427.991	-0.401734	-1.32109	0.005474	0.0547809	1
NCgl0440	NC_003450.3	complement(478986..479303)	697.604	-0.469443	-1.38457	0.004191	0.0466191	1
NCgl0441	NC_003450.3	complement(479449..480201)	32.1814	-0.0915595	-1.06552	0.688198	0.878331	1
NCgl0442	NC_003450.3	complement(480205..480624)	28.9472	0.61197	1.52834	0.101838	0.340652	1
NCgl0443	NC_003450.3	complement(480621..481001)	49.9242	0.301767	1.23265	0.414452	0.71091	1
NCgl0444	NC_003450.3	complement(481128..481391)	99.1809	-0.270045	-1.20585	0.278819	0.591161	1
NCgl0445	NC_003450.3	complement(481391..482776)	160.794	0.277794	1.21234	0.183523	0.464348	1
NCgl0446	NC_003450.3	complement(484103..485062)	164.535	0.005697	1.00396	0.975299	0.993443	1
NCgl0447	NC_003450.3	complement(485074..485355)	24.159	-0.0787822	-1.05613	0.818713	0.940144	1
NCgl0448	NC_003450.3	485354..485989	88.7566	-0.299792	-1.23097	0.134048	0.392772	1
NCgl0449	NC_003450.3	486001..487017	71.8802	-0.239169	-1.18031	0.299805	0.608042	1
NCgl0450	NC_003450.3	487028..488659	105.934	-0.0780632	-1.0556	0.674288	0.872129	1
NCgl0451	NC_003450.3	488660..489103	50.3243	-0.161846	-1.11872	0.545722	0.800319	1
NCgl0452	NC_003450.3	489227..490450	136.176	0.205374	1.15299	0.291788	0.603191	1
NCgl0453	NC_003450.3	490580..491941	36.6416	0.207213	1.15446	0.272875	0.583262	1
ubiE	NC_003450.3	491966..492658	337.576	0.400892	1.32032	0.0254716	0.145736	1
NCgl0455	NC_003450.3	complement(492642..493916)	127.807	0.0458749	1.03231	0.805022	0.93499	1
NCgl0456	NC_003450.3	494061..495113	232.78	0.47804	1.39285	0.0271212	0.15166	1
secE	NC_003450.3	496810..497145	846.653	-0.0880343	-1.06292	0.595062	0.834992	1
nusG	NC_003450.3	497374..498330	457.295	-0.152309	-1.11135	0.358031	0.665013	1
rplK	NC_003450.3	498598..499035	1607.77	-0.234691	-1.17665	0.166163	0.442489	1
rplA	NC_003450.3	499162..499872	3427.1	-0.513765	-1.42777	0.0008197	0.0159102	1
NCgl0461	NC_003450.3	complement(499922..501436)	58.3104	0.0892355	1.06381	0.606005	0.838306	1
NCgl0462	NC_003450.3	501577..502923	2.32891	-0.057731	-1.04083	0.892758	0.964281	1
NCgl0463	NC_003450.3	502925..504286	5.78651	-0.112418	-1.08104	0.728346	0.898464	1
NCgl0464	NC_003450.3	504325..505572	8.54221	-0.283096	-1.2168	0.455101	0.737754	1
NCgl0465	NC_003450.3	505698..507650	258.104	-0.677326	-1.59917	0.0008663	0.0164833	1
NCgl0466	NC_003450.3	507669..509084	69.859	-0.0587249	-1.04154	0.757042	0.914905	1
NCgl0467	NC_003450.3	509094..509699	256.366	-0.530176	-1.44411	0.001519	0.0244028	1
rplJ	NC_003450.3	509998..510513	8420.86	-0.132182	-1.09595	0.425574	0.715142	1
rplL	NC_003450.3	510591..510977	5349.85	-0.242648	-1.18316	0.0984414	0.335327	1
NCgl0470	NC_003450.3	511503..512510	155.922	-0.002291	-1.00159	0.99021	0.99557	1
rpoB	NC_003450.3	512931..516410	1189.14	-0.411046	-1.32965	0.0170775	0.114511	1
NCgl0472	NC_003450.3	516494..520495	2129.18	-0.310904	-1.24049	0.076279	0.287238	1
NCgl0473	NC_003450.3	520671..520853	6.96508	0.646144	1.56498	0.290537	0.603191	1
NCgl0474	NC_003450.3	520865..521647	74.5057	0.356649	1.28045	0.11913	0.371777	1
NCgl0475	NC_003450.3	complement(521676..522371)	228.259	-0.0869701	-1.06214	0.647963	0.86029	1
rpsL	NC_003450.3	522694..523062	1679.55	0.18747	1.13876	0.302643	0.610032	1
NCgl0477	NC_003450.3	523069..523536	1762.34	-0.0414571	-1.02915	0.825165	0.941372	1
NCgl0478	NC_003450.3	523884..526013	1494.95	-0.181215	-1.13384	0.228152	0.530062	1
NCgl0479	NC_003450.3	complement(523908..526070)	1411.17	-0.494671	-1.409	0.003788	0.0438176	1
tuf	NC_003450.3	526376..527566	11141.8	-0.454387	-1.3702	0.008523	0.0737737	1
NCgl0481	NC_003450.3	528070..528771	32.2936	-0.217992	-1.16311	0.393752	0.697325	1
NCgl0482	NC_003450.3	complement(528776..529570)	40.2147	-0.137662	-1.10012	0.564447	0.81375	1
NCgl0483	NC_003450.3	complement(529589..530755)	24.0937	-0.367132	-1.28979	0.157397	0.429426	1
NCgl0484	NC_003450.3	complement(530745..531791)	19.8529	0.211998	1.15829	0.411447	0.707998	1
NCgl0485	NC_003450.3	532149..532526	6.69366	-0.622491	-1.53953	0.181881	0.462215	1
rpsJ	NC_003450.3	533099..533404	2064.93	-0.276821	-1.21152	0.12463	0.37906	1
rplC	NC_003450.3	533437..534093	2985.99	-0.446143	-1.36239	0.005211	0.0532524	1
rplD	NC_003450.3	534090..534746	4566.5	-0.548915	-1.46299	0.0003523	0.008467	1
rplW	NC_003450.3	534746..535051	2044.81	-0.494838	-1.40916	0.004892	0.0520095	1
rplB	NC_003450.3	535076..535918	5116.99	-0.533104	-1.44704	0.0009814	0.0181326	1
rpsS	NC_003450.3	535935..536213	4592.45	-0.419127	-1.33712	0.0397409	0.198679	1
rplV	NC_003450.3	536217..536579	6597	-0.583207	-1.49818	7.29e-05	0.002969	0.215209
rpsC	NC_003450.3	536579..537325	6932.26	-0.526027	-1.43996	0.001608	0.025418	1
rplP	NC_003450.3	537328..537744	4613.12	-0.29745	-1.22897	0.0624955	0.255827	1
rpmC	NC_003450.3	537744..537974	5456.31	-0.522889	-1.43683	0.0174504	0.116282	1
rpsQ	NC_003450.3	537977..538255	9850.25	-0.584731	-1.49976	9.545e-05	0.003326	0.281756
NCgl0497	NC_003450.3	complement(538378..538647)	70.4034	-0.0893368	-1.06388	0.722192	0.89656	1
NCgl0498	NC_003450.3	complement(538715..539413)	97.8311	-0.0800102	-1.05703	0.701472	0.884427	1
rplN	NC_003450.3	539741..540109	3518.49	-0.25035	-1.1895	0.213289	0.506015	1
rplX	NC_003450.3	540112..540426	1620.32	-0.463595	-1.37897	0.0129036	0.095197	1
rplE	NC_003450.3	540426..541001	2943.21	-0.277907	-1.21243	0.134988	0.394051	1
NCgl0502	NC_003450.3	541108..542082	73.4095	0.0787678	1.05612	0.701153	0.884427	1
NCgl0503	NC_003450.3	complement(542087..542896)	373.184	-0.161099	-1.11814	0.387265	0.692728	1
NCgl0504	NC_003450.3	complement(542918..543412)	28.7208	0.0325052	1.02279	0.882018	0.961225	1
NCgl0505	NC_003450.3	complement(543412..544329)	42.6152	0.355427	1.27936	0.132177	0.38966	1
NCgl0506	NC_003450.3	complement(544332..544640)	58.0666	0.569481	1.48399	0.0355902	0.183798	1
NCgl0507	NC_003450.3	complement(544754..546889)	229.279	-0.533142	-1.44708	0.005045	0.0521033	1
NCgl0508	NC_003450.3	547458..548087	219.171	-0.496109	-1.4104	0.0197833	0.126556	1
NCgl0509	NC_003450.3	complement(548184..548990)	146.816	-0.355318	-1.27927	0.0291806	0.159528	1
NCgl0510	NC_003450.3	complement(548987..550696)	204.189	-0.208659	-1.15561	0.187328	0.46905	1
NCgl0511	NC_003450.3	complement(550696..551808)	332.429	-0.176705	-1.1303	0.250822	0.561436	1
NCgl0512	NC_003450.3	complement(551851..552924)	358.219	-0.293899	-1.22595	0.0482456	0.219037	1
NCgl0513	NC_003450.3	complement(552945..554129)	326.327	-0.0165621	-1.01155	0.915061	0.973283	1
NCgl0514	NC_003450.3	complement(554449..554934)	11.0958	0.107795	1.07758	0.750136	0.909955	1
rpsH	NC_003450.3	555331..555729	4564.7	-0.15651	-1.11459	0.318507	0.628324	1
rplF	NC_003450.3	555749..556285	5555.44	-0.427799	-1.34518	0.00744	0.0668234	1
rplR	NC_003450.3	556289..556693	4592.76	-0.344444	-1.26966	0.0451848	0.210426	1
rpsE	NC_003450.3	556734..557369	6105.22	-0.362049	-1.28525	0.0217622	0.13334	1
rpmD	NC_003450.3	557373..557558	6079.54	-0.579003	-1.49382	0.006432	0.0617661	1
rplO	NC_003450.3	557565..558011	5366.57	-0.420952	-1.33881	0.002774	0.0356529	1
NCgl0521	NC_003450.3	complement(558194..558517)	9.86863	-0.200283	-1.14892	0.658753	0.866314	1
NCgl0522	NC_003450.3	complement(558604..558969)	16.0733	0.388446	1.30898	0.282252	0.594498	1
NCgl0523	NC_003450.3	complement(559141..560634)	17.5933	-0.373386	-1.29539	0.111793	0.358792	1
NCgl0524	NC_003450.3	complement(560631..561368)	12.7825	-0.306841	-1.237	0.450403	0.734331	1
NCgl0525	NC_003450.3	complement(561365..562633)	14.2714	-0.535854	-1.4498	0.0958944	0.328886	1
NCgl0526	NC_003450.3	complement(562643..562963)	8.66216	-0.475214	-1.39012	0.304434	0.613107	1
NCgl0527	NC_003450.3	complement(562990..563736)	16.1788	-0.691743	-1.61523	0.0576246	0.243283	1
NCgl0528	NC_003450.3	complement(563729..565630)	9.05222	-0.453231	-1.3691	0.205055	0.495421	1
NCgl0529	NC_003450.3	complement(565677..566771)	7.38933	-1.01058	-2.01472	0.001869	0.0275754	1
NCgl0530	NC_003450.3	complement(566796..568082)	5.37777	-0.441835	-1.35833	0.143349	0.405893	1
NCgl0531	NC_003450.3	complement(568269..569075)	40.944	0.0273099	1.01911	0.911835	0.972369	1
secY	NC_003450.3	569452..570774	385.518	0.248721	1.18815	0.166703	0.443216	1
adk	NC_003450.3	570774..571319	860.694	0.0329745	1.02312	0.849439	0.952573	1
NCgl0534	NC_003450.3	571476..572270	208.18	0.140532	1.10231	0.423943	0.715142	1
NCgl0535	NC_003450.3	572430..573179	1746.77	-0.0472066	-1.03326	0.809625	0.937956	1
infA	NC_003450.3	573407..573625	3657.73	0.0986858	1.0708	0.574531	0.82011	1
rpsM	NC_003450.3	573816..574184	2699.58	-0.185387	-1.13712	0.37546	0.679068	1
NCgl0538	NC_003450.3	574187..574591	3594.38	-0.271815	-1.20733	0.147883	0.414417	1
rpsD	NC_003450.3	574615..575220	5610.11	-0.278514	-1.21294	0.0624006	0.255827	1
NCgl0540	NC_003450.3	575338..576354	5085.47	-0.39002	-1.31041	0.0258366	0.146796	1
rplQ	NC_003450.3	576410..576901	4593.88	-0.239694	-1.18074	0.0912629	0.320897	1
truA	NC_003450.3	577042..577926	67.4768	-0.337995	-1.264	0.0668033	0.268885	1
NCgl0543	NC_003450.3	578033..580432	100.212	0.0637187	1.04516	0.731624	0.899981	1
NCgl0544	NC_003450.3	complement(580433..580891)	68.1416	0.0857542	1.06124	0.75507	0.912903	1
NCgl0545	NC_003450.3	complement(580916..581221)	18.2636	0.69023	1.61354	0.0544613	0.236135	1
NCgl0546	NC_003450.3	581406..582665	2.87916	0.0381603	1.0268	0.929063	0.978746	1
NCgl0547	NC_003450.3	582684..584231	57.9447	-0.112531	-1.08112	0.502206	0.773437	1
NCgl0548	NC_003450.3	584316..585623	95.8168	-0.327742	-1.25505	0.0728585	0.280942	1
NCgl0549	NC_003450.3	585823..586251	124.33	0.004078	1.00283	0.985051	0.99428	1
NCgl0550	NC_003450.3	complement(586396..587640)	5.9852	0.413072	1.33152	0.150449	0.418364	1
NCgl0551	NC_003450.3	complement(587642..589024)	1.63057	-0.01545	-1.01077	0.973119	0.993327	1
NCgl0552	NC_003450.3	589251..592865	0.895034	0.287711	1.2207	0.508257	0.775252	1
NCgl0553	NC_003450.3	592862..593764	8.68633	0.292182	1.22449	0.337075	0.64387	1
NCgl0554	NC_003450.3	593935..594261	5.69692	-0.0372296	-1.02614	0.935516	0.980447	1
NCgl0555	NC_003450.3	594293..594583	1.1521	-1.55119	-2.93059	0.369647	NaN	1
rplM	NC_003450.3	594939..595382	4612	-0.133133	-1.09667	0.34232	0.647183	1
rpsI	NC_003450.3	595382..595930	2331.26	-0.102107	-1.07334	0.607408	0.838611	1
glmM	NC_003450.3	596109..597452	343.748	0.171697	1.12638	0.292513	0.603191	1
NCgl0559	NC_003450.3	597892..598197	6.72871	0.344751	1.26993	0.442898	0.731086	1
NCgl0560	NC_003450.3	598194..599705	7.13304	0.453942	1.36978	0.182729	0.463961	1
NCgl0561	NC_003450.3	599699..599935	63.2961	0.115925	1.08367	0.648476	0.86029	1
NCgl0562	NC_003450.3	complement(600019..600876)	768.101	-0.0474004	-1.0334	0.793814	0.928156	1
alr	NC_003450.3	600971..602056	45.9539	0.344653	1.26985	0.185214	0.465773	1
NCgl0564	NC_003450.3	602080..602577	65.4954	-0.111336	-1.08023	0.639586	0.855865	1
NCgl0565	NC_003450.3	602811..604412	1236.67	-0.300343	-1.23144	0.0650006	0.264019	1
NCgl0566	NC_003450.3	604428..605711	434.262	0.192304	1.14259	0.290796	0.603191	1
NCgl0567	NC_003450.3	605718..606395	189.876	0.102059	1.0733	0.548205	0.802333	1
NCgl0568	NC_003450.3	606392..606901	101.892	0.0717519	1.05099	0.76144	0.916618	1
NCgl0569	NC_003450.3	606905..607939	157.254	0.0581072	1.0411	0.76717	0.91736	1
NCgl0570	NC_003450.3	607958..609682	126.978	0.0977208	1.07008	0.558738	0.811048	1
NCgl0571	NC_003450.3	609756..610178	49.6029	-0.009336	-1.00649	0.968986	0.991904	1
groES	NC_003450.3	610348..610647	3611.72	0.461638	1.3771	0.0158275	0.108983	1
groEL_1	NC_003450.3	610659..612275	4665.45	0.26586	1.20235	0.112853	0.360232	1
NCgl0574	NC_003450.3	complement(612415..612714)	69.6133	0.315191	1.24418	0.379801	0.684991	1
NCgl0575	NC_003450.3	613156..613722	158.916	0.172518	1.12702	0.416368	0.711312	1
NCgl0576	NC_003450.3	613722..614750	833.542	0.0426008	1.02997	0.821797	0.941151	1
NCgl0577	NC_003450.3	complement(614800..615189)	94.9806	-0.506743	-1.42084	0.0470763	0.216897	1
NCgl0578	NC_003450.3	615336..616856	301.11	-0.19607	-1.14557	0.269339	0.580519	1
NCgl0579	NC_003450.3	616973..618097	244.068	-0.0686216	-1.04871	0.693418	0.881433	1
NCgl0580	NC_003450.3	complement(618090..618995)	35.8207	0.160856	1.11795	0.546602	0.801202	1
NCgl0581	NC_003450.3	619086..619997	42.788	0.816003	1.76052	0.00223	0.0307105	1
guaA	NC_003450.3	620004..621575	904.003	0.185644	1.13732	0.360714	0.667122	1
NCgl0583	NC_003450.3	621717..622160	195.431	0.258575	1.1963	0.265415	0.576694	1
NCgl0584	NC_003450.3	complement(622457..623635)	82.9053	-0.428829	-1.34614	0.0286597	0.157711	1
NCgl0585	NC_003450.3	623884..624942	38.1404	-0.0690117	-1.049	0.736592	0.902237	1
NCgl0586	NC_003450.3	624985..625677	327.814	0.0005254	1.00036	0.997806	0.999853	1
NCgl0587	NC_003450.3	625677..626003	269.554	0.253758	1.19231	0.277793	0.589851	1
NCgl0588	NC_003450.3	complement(626067..626510)	168.154	-0.0805487	-1.05742	0.726793	0.897859	1
NCgl0589	NC_003450.3	complement(626574..627395)	50.3375	-0.150505	-1.10996	0.43904	0.726376	1
NCgl0590	NC_003450.3	627763..628554	29.5989	-0.627977	-1.5454	0.0109993	0.0862059	1
NCgl0591	NC_003450.3	628563..630143	25.2612	-0.645073	-1.56382	0.003709	0.0430734	1
NCgl0592	NC_003450.3	complement(630148..630786)	266.805	-0.151804	-1.11096	0.424288	0.715142	1
NCgl0593	NC_003450.3	630949..631812	105.877	0.592363	1.50771	0.0115431	0.088516	1
ubiA	NC_003450.3	complement(631821..632684)	89.6494	0.217198	1.16247	0.327175	0.636125	1
NCgl0595	NC_003450.3	complement(632687..633079)	48.4004	-0.108473	-1.07809	0.683608	0.874329	1
NCgl0596	NC_003450.3	complement(633076..633525)	111.644	-0.263479	-1.20037	0.232255	0.536486	1
NCgl0597	NC_003450.3	complement(633529..635175)	96.5587	0.126327	1.09151	0.49263	0.768396	1
NCgl0598	NC_003450.3	complement(635175..636089)	78.3304	0.0723875	1.05146	0.722994	0.89656	1
NCgl0599	NC_003450.3	complement(636086..638224)	134.534	0.196486	1.1459	0.26417	0.575993	1
NCgl0600	NC_003450.3	complement(638314..639462)	33.109	0.192308	1.14259	0.423781	0.715142	1
NCgl0601	NC_003450.3	639624..640211	168.914	0.367716	1.29031	0.0413864	0.201837	1
NCgl0602	NC_003450.3	complement(640229..640879)	374.115	0.289162	1.22193	0.0917131	0.320897	1
NCgl0603	NC_003450.3	640953..642560	45.6699	-0.0185688	-1.01295	0.934791	0.980447	1
NCgl0604	NC_003450.3	complement(642553..644001)	73.9581	0.278766	1.21316	0.109738	0.356114	1
NCgl0605	NC_003450.3	644026..644781	81.8355	0.257603	1.19549	0.270378	0.58223	1
NCgl0606	NC_003450.3	complement(645173..647590)	35.1152	0.006125	1.00425	0.971585	0.99252	1
NCgl0607	NC_003450.3	complement(647590..648309)	39.4911	0.256447	1.19453	0.373232	0.677929	1
NCgl0608	NC_003450.3	complement(648437..649114)	107.773	-0.174829	-1.12883	0.444949	0.731359	1
NCgl0609	NC_003450.3	complement(649111..650193)	150.082	-0.132661	-1.09631	0.476279	0.758897	1
NCgl0610	NC_003450.3	complement(650389..651288)	589.554	-0.056078	-1.03964	0.772522	0.919019	1
dnaE2	NC_003450.3	651448..654615	7.36196	-0.67646	-1.59821	0.0227592	0.13571	1
NCgl0612	NC_003450.3	654676..655125	184.017	-0.0798273	-1.05689	0.697459	0.883897	1
NCgl0613	NC_003450.3	655122..656537	129.968	0.0414449	1.02914	0.824947	0.941372	1
NCgl0614	NC_003450.3	656547..657218	118.507	-0.165247	-1.12136	0.47201	0.754173	1
NCgl0615	NC_003450.3	complement(657202..658002)	50.4311	0.196296	1.14575	0.396201	0.699093	1
NCgl0616	NC_003450.3	658155..658931	260.939	-0.107628	-1.07746	0.539782	0.799309	1
NCgl0617	NC_003450.3	658933..659427	125.975	-0.0318102	-1.02229	0.863885	0.955616	1
NCgl0618	NC_003450.3	659543..660541	25.8122	-0.0440097	-1.03098	0.869866	0.957535	1
NCgl0619	NC_003450.3	complement(660647..661120)	37.0501	-0.0845224	-1.06034	0.771153	0.917805	1
NCgl0620	NC_003450.3	661166..662020	454.112	0.114693	1.08274	0.455818	0.738074	1
NCgl0621	NC_003450.3	662027..662377	143.579	0.0760422	1.05412	0.728527	0.898464	1
NCgl0622	NC_003450.3	complement(662379..663761)	190.889	-0.352118	-1.27643	0.0408912	0.201782	1
NCgl0623	NC_003450.3	complement(664123..664947)	63.3443	0.0120295	1.00837	0.960176	0.987844	1
metX	NC_003450.3	complement(665180..666313)	74.4627	-0.0920364	-1.06587	0.671561	0.872103	1
NCgl0625	NC_003450.3	complement(666457..667770)	460.015	0.155258	1.11362	0.392202	0.696368	1
NCgl0626	NC_003450.3	668189..670468	142.317	-0.739664	-1.66979	1.077e-05	0.000692	0.0317857
NCgl0629	NC_003450.3	672665..673579	188.151	-0.434342	-1.35129	0.1588	0.43106	1
NCgl0630	NC_003450.3	673608..674759	252.351	-0.537481	-1.45144	0.0561128	0.238996	1
NCgl0631	NC_003450.3	complement(675079..676122)	16.1533	0.127145	1.09213	0.743606	0.905858	1
NCgl0632	NC_003450.3	complement(676215..676937)	52.8884	0.256947	1.19495	0.292646	0.603191	1
NCgl0633	NC_003450.3	complement(677044..677748)	76.6377	-0.196595	-1.14599	0.357875	0.665013	1
NCgl0634	NC_003450.3	complement(677828..680044)	1124.51	-0.0262626	-1.01837	0.853473	0.953178	1
NCgl0635	NC_003450.3	complement(680128..681027)	20.1438	-0.358187	-1.28181	0.254638	0.564245	1
NCgl0636	NC_003450.3	complement(681037..681846)	17.7586	-0.107083	-1.07705	0.680193	0.873371	1
NCgl0637	NC_003450.3	complement(681843..682871)	29.1568	0.0479292	1.03378	0.853767	0.953178	1
NCgl0638	NC_003450.3	complement(682868..683863)	47.5469	-0.0202319	-1.01412	0.926757	0.977812	1
NCgl0639	NC_003450.3	complement(683873..684925)	75.0483	0.416877	1.33503	0.0428811	0.205318	1
NCgl0640	NC_003450.3	685109..686383	33.4513	0.321746	1.24984	0.151593	0.420334	1
NCgl0641	NC_003450.3	686435..687349	97.2066	-0.0849656	-1.06066	0.606334	0.838306	1
NCgl0642	NC_003450.3	687351..688010	41.5957	0.007698	1.00535	0.976628	0.993443	1
NCgl0643	NC_003450.3	688147..688338	121.027	0.213312	1.15935	0.378419	0.683566	1
NCgl0644	NC_003450.3	complement(688913..689890)	35.6899	0.226047	1.16963	0.381046	0.68574	1
NCgl0645	NC_003450.3	complement(689914..690696)	23.2908	0.199233	1.14809	0.52702	0.788078	1
NCgl0646	NC_003450.3	complement(690703..691722)	121.886	0.472176	1.3872	0.008928	0.0752759	1
NCgl0647	NC_003450.3	691882..692919	408.623	0.253507	1.1921	0.135277	0.394051	1
NCgl0648	NC_003450.3	693028..694113	777.308	-0.887669	-1.85018	1.677e-06	0.0001426	0.00495
NCgl0649	NC_003450.3	694172..695077	1369.72	-0.362311	-1.28548	0.0879449	0.313609	1
NCgl0650	NC_003450.3	complement(695074..696384)	96.1772	0.137138	1.09972	0.432213	0.722408	1
NCgl0651	NC_003450.3	complement(696766..697995)	167.636	0.473488	1.38846	0.0301279	0.163454	1
NCgl0652	NC_003450.3	complement(698062..698922)	1.31354	-0.180837	-1.13354	0.833904	0.945375	1
NCgl0653	NC_003450.3	complement(698919..699182)	1.82449	-0.179447	-1.13245	0.863599	NaN	1
upp	NC_003450.3	699281..699916	182.99	0.0230263	1.01609	0.891544	0.964281	1
NCgl0655	NC_003450.3	700010..700384	213.612	0.325733	1.2533	0.129278	0.384682	1
NCgl0656	NC_003450.3	complement(700381..701973)	279.139	-0.324028	-1.25182	0.0495184	0.221683	1
NCgl0657	NC_003450.3	702081..703265	127.171	0.0209381	1.01462	0.895583	0.965177	1
NCgl0658	NC_003450.3	703405..704814	295.212	-0.311309	-1.24083	0.0528215	0.233387	1
NCgl0659	NC_003450.3	705211..708633	692.769	-0.589934	-1.50518	4.124e-05	0.002093	0.121755
NCgl0660	NC_003450.3	708839..709711	15.4285	-0.356094	-1.27996	0.206873	0.497184	1
NCgl0661	NC_003450.3	709793..710281	182.313	-0.789075	-1.72797	0.0152348	0.106423	1
NCgl0662	NC_003450.3	complement(710517..711605)	2.5923	-0.864371	-1.82055	0.0832928	0.302997	1
NCgl0663	NC_003450.3	711724..712650	6.74526	-0.283925	-1.2175	0.361966	0.667605	1
NCgl0664	NC_003450.3	712738..714234	26.8019	-0.874833	-1.8338	0.0003967	0.009037	1
NCgl0665	NC_003450.3	714231..715148	47.3161	-0.560023	-1.47429	0.0161847	0.110148	1
NCgl0666	NC_003450.3	715141..716286	92.714	-0.694021	-1.61779	0.000658	0.0134019	1
NCgl0667	NC_003450.3	complement(716283..716660)	73.4055	0.0459332	1.03235	0.862083	0.955616	1
NCgl0668	NC_003450.3	complement(716684..718009)	47.9143	0.257201	1.19516	0.201522	0.490988	1
NCgl0669	NC_003450.3	718171..718353	20.8004	-0.529065	-1.44299	0.243021	0.552094	1
NCgl0670	NC_003450.3	complement(718577..720352)	2151.73	0.0738135	1.0525	0.63837	0.855103	1
NCgl0671	NC_003450.3	complement(720544..721449)	890.972	-0.004586	-1.00318	0.980619	0.993443	1
NCgl0672	NC_003450.3	721777..722844	98.2306	0.203926	1.15183	0.256271	0.565753	1
NCgl0673	NC_003450.3	complement(722922..723338)	620.729	0.0161755	1.01128	0.929674	0.978746	1
NCgl0674	NC_003450.3	723412..725562	58.0715	0.179003	1.1321	0.275709	0.58765	1
maf	NC_003450.3	complement(725869..726462)	659.668	-0.145285	-1.10595	0.340325	0.647183	1
NCgl0676	NC_003450.3	complement(726467..726715)	918.317	-0.137711	-1.10016	0.465892	0.747702	1
NCgl0677	NC_003450.3	complement(726739..728352)	663.555	-0.0341075	-1.02392	0.871315	0.957535	1
NCgl0678	NC_003450.3	complement(728693..730324)	3052.49	0.552317	1.46644	0.001797	0.0269224	1
NCgl0679	NC_003450.3	730493..731302	46.8447	0.20344	1.15144	0.40286	0.704339	1
NCgl0680	NC_003450.3	731387..731800	190.884	0.157198	1.11512	0.481414	0.763295	1
NCgl0681	NC_003450.3	731857..733020	201.653	0.463771	1.37914	0.0256288	0.14619	1
NCgl0682	NC_003450.3	733060..734946	16.4711	0.468145	1.38333	0.060378	0.250881	1
NCgl0683	NC_003450.3	734984..735343	55.0152	0.250239	1.1894	0.422921	0.715142	1
NCgl0684	NC_003450.3	735402..735899	115.766	0.137137	1.09972	0.504633	0.773822	1
NCgl0685	NC_003450.3	735899..736354	150.941	0.264482	1.2012	0.160412	0.433157	1
NCgl0686	NC_003450.3	736413..737207	60.4315	0.140578	1.10235	0.461566	0.741995	1
NCgl0687	NC_003450.3	complement(737213..738529)	14.3401	-0.10333	-1.07425	0.708761	0.888101	1
NCgl0688	NC_003450.3	complement(738670..740115)	67.6695	-0.100247	-1.07196	0.564867	0.813889	1
fabG	NC_003450.3	complement(740225..741016)	415.833	0.0218399	1.01525	0.904121	0.970135	1
NCgl0690	NC_003450.3	741397..741768	362.405	0.0108917	1.00758	0.958018	0.987128	1
NCgl0691	NC_003450.3	complement(741815..742381)	120.181	0.294068	1.22609	0.160964	0.433434	1
NCgl0692	NC_003450.3	742409..742831	86.9945	-0.335566	-1.26187	0.16276	0.436182	1
NCgl0693	NC_003450.3	complement(742828..743052)	118.266	-0.393347	-1.31344	0.121654	0.375231	1
NCgl0694	NC_003450.3	complement(743064..743900)	140.29	-0.890544	-1.85388	7.238e-07	7.476e-05	0.002137
NCgl0695	NC_003450.3	complement(743897..744931)	117.673	-0.559287	-1.47354	0.0004722	0.0102671	1
NCgl0696	NC_003450.3	complement(745043..745498)	61.6529	-0.514062	-1.42807	0.0870145	0.311058	1
NCgl0697	NC_003450.3	complement(745619..746893)	598.942	-0.556166	-1.47036	0.0006133	0.0127601	1
NCgl0698	NC_003450.3	complement(747028..748026)	96.8692	0.115741	1.08353	0.507752	0.774891	1
NCgl0699	NC_003450.3	748020..748445	63.7204	-0.298491	-1.22986	0.261151	0.572129	1
NCgl0700	NC_003450.3	complement(748883..753685)	40.3602	-0.471792	-1.38683	0.0159614	0.109126	1
NCgl0701	NC_003450.3	complement(753694..757395)	93.156	-0.0696074	-1.04943	0.661781	0.866989	1
NCgl0702	NC_003450.3	complement(757627..758280)	518.179	-0.474869	-1.38979	0.0199168	0.126556	1
NCgl0703	NC_003450.3	complement(758361..760796)	115.427	-0.184439	-1.13637	0.262702	0.57425	1
NCgl0704	NC_003450.3	complement(760903..763203)	92.8529	-0.618954	-1.53576	0.001214	0.0208495	1
NCgl0705	NC_003450.3	complement(763234..769536)	110.634	-0.564783	-1.47917	0.002089	0.0294664	1
NCgl0706	NC_003450.3	complement(769544..774142)	175.665	-0.412946	-1.3314	0.0148819	0.105223	1
NCgl0707	NC_003450.3	complement(774147..777035)	127.166	0.153122	1.11197	0.348844	0.653829	1
NCgl0708	NC_003450.3	complement(777155..778711)	57.3672	0.0276283	1.01934	0.866477	0.956512	1
NCgl0709	NC_003450.3	779041..779913	44.9241	0.330653	1.25758	0.171024	0.449801	1
NCgl0710	NC_003450.3	780086..781174	122.716	0.122318	1.08848	0.588861	0.830341	1
NCgl0711	NC_003450.3	781564..781878	211.657	0.0811102	1.05783	0.680396	0.873371	1
NCgl0712	NC_003450.3	complement(782159..782563)	217.421	-0.03688	-1.02589	0.822609	0.941372	1
NCgl0713	NC_003450.3	782712..783104	212.061	0.145181	1.10587	0.552517	0.806195	1
manB	NC_003450.3	783184..784560	334.727	0.0334046	1.02342	0.849958	0.952573	1
NCgl0715	NC_003450.3	784635..785642	149.308	-0.017034	-1.01188	0.926044	0.977812	1
NCgl0716	NC_003450.3	785643..786827	95.151	0.0445851	1.03139	0.77925	0.921337	1
NCgl0717	NC_003450.3	complement(787167..787952)	710.529	0.119448	1.08632	0.544055	0.799474	1
NCgl0718	NC_003450.3	788196..788549	236.959	-0.0426661	-1.03002	0.787687	0.926012	1
NCgl0719	NC_003450.3	788660..790096	480.41	0.192409	1.14267	0.280815	0.59292	1
NCgl0720	NC_003450.3	790096..790707	264.022	0.0156242	1.01089	0.936374	0.980447	1
NCgl0721	NC_003450.3	790732..791412	328.016	-0.206382	-1.15379	0.28337	0.595416	1
NCgl0722	NC_003450.3	791512..793011	98.5695	-0.507587	-1.42167	0.0179673	0.119177	1
NCgl0723	NC_003450.3	793008..794714	96.795	-0.510343	-1.42439	0.004712	0.0506552	1
NCgl0724	NC_003450.3	794714..795304	42.7274	-0.461698	-1.37716	0.0619239	0.255469	1
NCgl0725	NC_003450.3	795448..796113	6185.02	-0.853011	-1.80627	1.249e-07	2.258e-05	0.0003688
secA	NC_003450.3	796250..798787	381.963	-0.137592	-1.10007	0.45154	0.735509	1
NCgl0727a	NC_003450.3	complement(798784..799167)	15.5752	0.0975569	1.06996	0.754501	0.912903	1
NCgl0727	NC_003450.3	799284..799694	274.916	-0.235721	-1.17749	0.172887	0.45207	1
NCgl0728	NC_003450.3	799697..800203	188.939	0.175274	1.12918	0.285461	0.59736	1
NCgl0729	NC_003450.3	complement(800205..801089)	216.811	0.005692	1.00395	0.978308	0.993443	1
NCgl0730	NC_003450.3	complement(801187..802479)	347.421	-0.0520574	-1.03674	0.776426	0.919669	1
NCgl0731	NC_003450.3	802508..803131	68.1781	-0.222087	-1.16642	0.267361	0.579616	1
NCgl0732	NC_003450.3	complement(803128..804240)	25.3706	0.0400747	1.02817	0.886632	0.962746	1
NCgl0733	NC_003450.3	804408..805028	150.149	0.138498	1.10076	0.448799	0.733774	1
NCgl0734a	NC_003450.3	805031..805300	192.826	0.529852	1.44378	0.006088	0.0592834	1
NCgl0734	NC_003450.3	complement(805532..805792)	1723.9	0.914137	1.88444	0.0003429	0.008334	1
NCgl0735	NC_003450.3	806318..806740	24.5697	0.00115	1.0008	0.997664	0.999853	1
NCgl0736	NC_003450.3	complement(806737..807939)	68.4617	0.0476471	1.03358	0.821477	0.941151	1
NCgl0737	NC_003450.3	complement(807943..809217)	190.173	0.033932	1.0238	0.858738	0.954619	1
NCgl0738	NC_003450.3	809286..809513	205.405	-0.184899	-1.13674	0.350341	0.656209	1
NCgl0739	NC_003450.3	809528..810397	275.997	0.135399	1.0984	0.493257	0.768396	1
NCgl0740	NC_003450.3	810405..811166	132.531	4.102e-05	1.00003	0.999816	0.999853	1
NCgl0741	NC_003450.3	811170..814220	122.984	-0.0301704	-1.02113	0.859553	0.954619	1
NCgl0742	NC_003450.3	814213..817425	108.368	-0.106572	-1.07667	0.511079	0.776689	1
NCgl0743	NC_003450.3	817465..818526	111.326	-0.147946	-1.10799	0.374627	0.678614	1
NCgl0744	NC_003450.3	818523..819239	89.9509	-0.355821	-1.27971	0.058086	0.244101	1
NCgl0745	NC_003450.3	819254..821290	92.2907	-0.332384	-1.25909	0.0812241	0.298096	1
NCgl0746	NC_003450.3	complement(821287..822087)	20.9314	0.26301	1.19998	0.369368	0.674759	1
NCgl0747	NC_003450.3	822184..822672	42.1061	0.996589	1.99528	7.665e-06	0.0005407	0.022627
NCgl0748	NC_003450.3	complement(822677..824104)	1095.41	0.356461	1.28028	0.066563	0.26848	1
NCgl0749	NC_003450.3	824190..825242	75.8863	0.413671	1.33207	0.0540861	0.235568	1
NCgl0750	NC_003450.3	complement(825239..825658)	123.07	-0.118768	-1.08581	0.58422	0.827002	1
NCgl0751	NC_003450.3	complement(825993..826517)	124.753	0.215775	1.16133	0.259106	0.569835	1
NCgl0752	NC_003450.3	826616..829573	800.116	-0.0999657	-1.07175	0.470784	0.75263	1
NCgl0753	NC_003450.3	complement(829624..830985)	13.356	-0.125962	-1.09124	0.643473	0.857964	1
NCgl0754	NC_003450.3	831015..831974	271.263	0.0124257	1.00865	0.941302	0.980989	1
NCgl0755	NC_003450.3	831971..832573	325.014	-0.380398	-1.3017	0.0491502	0.221061	1
NCgl0756	NC_003450.3	complement(832792..833157)	20.5224	-0.202752	-1.15089	0.600533	0.837007	1
NCgl0757	NC_003450.3	833572..834636	227.211	0.599752	1.51546	0.0171053	0.114511	1
NCgl0758	NC_003450.3	834927..835391	2.10854	0.887382	1.84982	0.32186	NaN	1
NCgl0759	NC_003450.3	835433..835840	2.88373	-0.0001044	-1.00007	0.999853	0.999853	1
NCgl0760	NC_003450.3	837312..838895	27.2972	0.137031	1.09964	0.532651	0.792808	1
NCgl0761	NC_003450.3	838925..839356	308.212	0.153657	1.11239	0.485548	0.765651	1
NCgl0762	NC_003450.3	839409..839633	81.0521	0.621376	1.53834	0.0122785	0.0924722	1
NCgl0763	NC_003450.3	839630..840142	52.5593	0.13968	1.10166	0.580819	0.824874	1
NCgl0764	NC_003450.3	complement(840434..840745)	23.8832	0.509673	1.42373	0.12502	0.379386	1
NCgl0765	NC_003450.3	complement(841514..842296)	407.715	0.219448	1.16429	0.203145	0.492866	1
NCgl0766	NC_003450.3	complement(842303..843178)	317.981	0.0330985	1.02321	0.855473	0.953303	1
prfB	NC_003450.3	843257..844363	173.686	0.331377	1.25821	0.0838736	0.304344	1
NCgl0768	NC_003450.3	844495..845184	62.5227	0.0258512	1.01808	0.894846	0.965177	1
NCgl0769	NC_003450.3	845198..846100	45.2243	-0.391827	-1.31205	0.0720436	0.27929	1
smpB	NC_003450.3	846137..846631	214.911	0.120733	1.08729	0.503677	0.77379	1
NCgl0771	NC_003450.3	846632..846985	177.26	0.365641	1.28845	0.0740747	0.282283	1
NCgl0772	NC_003450.3	847727..848029	16.4908	-0.129324	-1.09378	0.707423	0.887578	1
NCgl0773	NC_003450.3	complement(848496..849323)	5.8023	0.360895	1.28422	0.404908	0.706075	1
NCgl0774	NC_003450.3	complement(849323..850243)	4.51766	-0.397444	-1.31717	0.313945	0.621443	1
NCgl0775	NC_003450.3	complement(850409..850999)	260.629	0.448721	1.36483	0.0950829	0.327711	1
NCgl0776	NC_003450.3	851351..852367	145.48	0.0698227	1.04959	0.67517	0.872129	1
NCgl0777	NC_003450.3	852618..853619	44.2288	0.009127	1.00635	0.964141	0.990535	1
NCgl0778	NC_003450.3	853612..854727	57.098	-0.295395	-1.22722	0.103918	0.345439	1
NCgl0779	NC_003450.3	854724..855479	71.8772	-0.404424	-1.32356	0.0744412	0.282283	1
NCgl0780	NC_003450.3	861592..862755	4.12741	0.354801	1.27881	0.330593	0.638063	1
NCgl0781	NC_003450.3	complement(862750..863391)	157.491	-0.218278	-1.16334	0.279107	0.591338	1
NCgl0782	NC_003450.3	complement(863393..865066)	160.952	0.136542	1.09927	0.429334	0.719371	1
NCgl0783	NC_003450.3	complement(865116..867317)	57.3944	0.275192	1.21016	0.0843015	0.305387	1
NCgl0784	NC_003450.3	867383..867574	37.2783	0.958515	1.94331	0.0144612	0.102756	1
NCgl0785	NC_003450.3	complement(867800..868381)	1502.88	0.003408	1.00237	0.986556	0.994811	1
NCgl0786	NC_003450.3	868938..869321	303.077	0.165577	1.12161	0.330028	0.638063	1
NCgl0787	NC_003450.3	complement(869376..869903)	253.102	0.572121	1.48671	0.002654	0.0350511	1
NCgl0788	NC_003450.3	complement(869915..870691)	73.062	0.173398	1.12771	0.45504	0.737754	1
NCgl0789	NC_003450.3	complement(870718..871398)	91.9929	-0.27782	-1.21236	0.12465	0.37906	1
NCgl0790	NC_003450.3	871852..873213	95.8484	-0.451808	-1.36775	0.0140908	0.101118	1
NCgl0791	NC_003450.3	873213..874043	101.559	-0.448725	-1.36483	0.0573023	0.242633	1
NCgl0792	NC_003450.3	complement(874066..874938)	213.351	-0.121894	-1.08816	0.513354	0.777042	1
NCgl0793	NC_003450.3	complement(874948..875883)	441.421	-0.0215739	-1.01507	0.89676	0.965177	1
NCgl0794	NC_003450.3	complement(875982..877112)	348.311	-0.070012	-1.04973	0.65607	0.866314	1
gltA	NC_003450.3	877838..879151	667.95	-0.065382	-1.04636	0.735068	0.902007	1
NCgl0796	NC_003450.3	879276..879632	896.704	0.0206123	1.01439	0.905809	0.97017	1
NCgl0797	NC_003450.3	complement(879639..881093)	223.79	0.016704	1.01165	0.924046	0.977812	1
NCgl0798	NC_003450.3	881707..881988	574.816	-0.711408	-1.6374	8.566e-05	0.003249	0.252862
NCgl0799	NC_003450.3	881995..883650	3250.06	-0.784316	-1.72228	2.674e-06	0.000221	0.007895
NCgl0800	NC_003450.3	883768..884544	56.7839	0.431857	1.34897	0.0998122	0.337763	1
NCgl0801	NC_003450.3	complement(884546..885388)	194.449	-0.11043	-1.07955	0.544869	0.799474	1
NCgl0802	NC_003450.3	885672..894581	1768.3	-0.1517	-1.11088	0.392249	0.696368	1
NCgl0803	NC_003450.3	894703..895194	107.969	-0.15832	-1.11599	0.481133	0.763268	1
NCgl0804	NC_003450.3	895441..895596	10.7245	-2.06414	-4.18183	0.007658	0.0679369	1
NCgl0805	NC_003450.3	complement(895593..896642)	81.02	-0.728351	-1.65674	0.007078	0.0658231	1
NCgl0806	NC_003450.3	complement(896716..897144)	14.3985	0.0336677	1.02361	0.911852	0.972369	1
NCgl0807	NC_003450.3	897423..897692	1924.56	-0.463339	-1.37873	0.009321	0.0772358	1
NCgl0808	NC_003450.3	complement(897724..897963)	423.743	-0.563752	-1.47811	0.002502	0.0331967	1
NCgl0809	NC_003450.3	complement(897976..898434)	225.572	0.118398	1.08553	0.518305	0.781442	1
thyA	NC_003450.3	complement(898431..899231)	452.411	0.298005	1.22944	0.0887087	0.315554	1
NCgl0811	NC_003450.3	complement(899250..900008)	1649.49	0.0877119	1.06268	0.675377	0.872129	1
NCgl0812	NC_003450.3	900043..904605	48.7296	-0.292854	-1.22506	0.129976	0.3857	1
NCgl0813	NC_003450.3	904615..905385	28.5077	-0.334384	-1.26084	0.205569	0.496248	1
NCgl0814	NC_003450.3	905389..905799	162.696	0.0478857	1.03375	0.811274	0.938858	1
NCgl0815	NC_003450.3	complement(905789..906391)	80.9385	-0.0799006	-1.05695	0.725294	0.896943	1
NCgl0816	NC_003450.3	complement(906556..907731)	161.661	0.43489	1.35181	0.0217059	0.13334	1
pgi	NC_003450.3	complement(907756..909378)	1517.46	-0.0545827	-1.03856	0.692464	0.880974	1
NCgl0818	NC_003450.3	complement(909518..910696)	3.49277	0.161408	1.11838	0.703664	0.884427	1
NCgl0819	NC_003450.3	complement(910852..911157)	213.396	0.344043	1.26931	0.0577264	0.243283	1
NCgl0820	NC_003450.3	911226..913517	82.6469	0.179389	1.1324	0.331245	0.638063	1
NCgl0821	NC_003450.3	complement(913474..915699)	49.0235	0.154029	1.11267	0.366445	0.672436	1
NCgl0822	NC_003450.3	complement(915696..916364)	30.484	0.429152	1.34644	0.177752	0.457714	1
NCgl0823	NC_003450.3	complement(916365..916874)	22.3009	0.250922	1.18997	0.517509	0.781199	1
NCgl0824	NC_003450.3	complement(916967..917680)	873.497	0.632016	1.54973	0.0223853	0.134739	1
NCgl0825	NC_003450.3	918036..919355	118.399	-0.006819	-1.00474	0.97069	0.992307	1
purN	NC_003450.3	919366..919959	195.026	-0.124858	-1.0904	0.451769	0.735509	1
purH	NC_003450.3	919967..921529	894.824	-0.260358	-1.19778	0.18031	0.459776	1
NCgl0828	NC_003450.3	921594..922415	47.5921	0.283318	1.21699	0.293044	0.603191	1
NCgl0829	NC_003450.3	complement(922393..923061)	302.201	0.248733	1.18816	0.173804	0.452829	1
NCgl0830	NC_003450.3	complement(923135..923989)	221.896	-0.0132571	-1.00923	0.943204	0.981832	1
rpsR	NC_003450.3	complement(924156..924407)	3142.43	-0.341441	-1.26702	0.0500521	0.22338	1
rpsN	NC_003450.3	complement(924422..924727)	5191.51	-0.127854	-1.09267	0.483875	0.765492	1
rpmG	NC_003450.3	complement(924731..924895)	646.483	-0.234741	-1.1767	0.181838	0.462215	1
rpmB	NC_003450.3	complement(924898..925134)	2482.86	-0.087726	-1.06269	0.627751	0.849771	1
NCgl0835	NC_003450.3	complement(925322..926878)	49.7278	-0.362149	-1.28534	0.101889	0.340652	1
NCgl0836	NC_003450.3	complement(926928..927242)	27.7022	0.0698394	1.0496	0.832021	0.944782	1
rpmE2	NC_003450.3	927474..927740	508.596	0.0924083	1.06615	0.667492	0.869543	1
rpmF	NC_003450.3	927752..927925	85.4563	-0.352706	-1.27695	0.183941	0.464737	1
NCgl0839	NC_003450.3	928117..928815	206.474	-0.006388	-1.00444	0.969167	0.991904	1
NCgl0840	NC_003450.3	928884..930251	83.9993	-0.0239475	-1.01674	0.88112	0.961225	1
NCgl0841	NC_003450.3	930326..931651	97.5294	0.148715	1.10858	0.388932	0.693697	1
NCgl0842	NC_003450.3	931706..932293	376.68	-0.0133239	-1.00928	0.945718	0.982741	1
NCgl0843	NC_003450.3	complement(932567..932974)	552.566	-0.307206	-1.23731	0.117806	0.370681	1
NCgl0844	NC_003450.3	complement(933057..933611)	89.582	-0.352924	-1.27715	0.0713858	0.279242	1
NCgl0845	NC_003450.3	complement(933730..934302)	407.551	-0.461486	-1.37696	0.0224066	0.134739	1
NCgl0846	NC_003450.3	934375..935322	263.424	0.495294	1.40961	0.007383	0.0666177	1
NCgl0847	NC_003450.3	935351..936610	285.27	0.256514	1.19459	0.1438	0.406124	1
NCgl0848	NC_003450.3	936720..937277	163.236	0.30626	1.2365	0.192621	0.477136	1
NCgl0849	NC_003450.3	937391..938404	439.567	0.005792	1.00402	0.974436	0.993327	1
NCgl0850	NC_003450.3	938427..939629	19.3975	0.12325	1.08919	0.609508	0.840535	1
NCgl0851	NC_003450.3	939686..940093	127.125	0.0411234	1.02891	0.87144	0.957535	1
NCgl0852	NC_003450.3	940086..940757	97.3174	0.301788	1.23267	0.116983	0.368536	1
NCgl0853	NC_003450.3	940768..941928	623.97	-0.0505385	-1.03565	0.773415	0.919463	1
NCgl0854	NC_003450.3	complement(942378..943940)	42.7818	0.23407	1.17615	0.245749	0.556545	1
NCgl0855	NC_003450.3	943988..944836	160.063	0.137308	1.09985	0.523648	0.785064	1
NCgl0856	NC_003450.3	945029..946783	409.641	-0.229214	-1.1722	0.302018	0.609527	1
NCgl0857	NC_003450.3	946840..948672	273.101	-0.0820254	-1.0585	0.639965	0.855865	1
NCgl0858	NC_003450.3	948791..950842	58.9142	0.262037	1.19917	0.0964978	0.329872	1
NCgl0859	NC_003450.3	complement(950825..951460)	32.374	0.475604	1.3905	0.135302	0.394051	1
NCgl0860	NC_003450.3	complement(951831..952991)	3.71582	1.11285	2.16273	0.0127922	0.0946167	1
NCgl0861	NC_003450.3	complement(953040..953549)	6.76682	-0.0114816	-1.00799	0.978954	0.993443	1
NCgl0862	NC_003450.3	953973..954269	22.7786	0.589015	1.50422	0.107113	0.352413	1
NCgl0863	NC_003450.3	954277..954756	28.8013	0.264694	1.20138	0.44534	0.731359	1
NCgl0864	NC_003450.3	954941..955357	41.8522	-0.0231962	-1.01621	0.935993	0.980447	1
NCgl0865	NC_003450.3	complement(955683..957398)	248.195	-0.110209	-1.07938	0.495966	0.769905	1
NCgl0866	NC_003450.3	complement(957841..958998)	41.226	-0.156766	-1.11479	0.434547	0.723465	1
NCgl0867	NC_003450.3	960081..960377	20.1376	0.342707	1.26813	0.344593	0.648804	1
NCgl0868	NC_003450.3	960463..960864	0	NaN	NaN	NaN	NaN	NaN
NCgl0869	NC_003450.3	961297..961656	11.4428	-0.0609564	-1.04316	0.869909	0.957535	1
NCgl0870	NC_003450.3	961656..962252	13.7956	0.395924	1.31579	0.185698	0.466584	1
NCgl0871	NC_003450.3	962809..963642	69.0091	0.351102	1.27553	0.123563	0.378212	1
NCgl0872	NC_003450.3	963813..964937	650.683	0.476915	1.39176	0.0229217	0.136398	1
ksgA	NC_003450.3	964974..965855	362.729	0.2594	1.19698	0.142237	0.404474	1
NCgl0874	NC_003450.3	965852..966787	114.912	0.197501	1.14671	0.305452	0.61409	1
NCgl0875	NC_003450.3	966828..968663	129.443	-0.0875594	-1.06257	0.655122	0.865911	1
NCgl0876	NC_003450.3	968667..969461	140.525	-0.225511	-1.16919	0.184239	0.464812	1
NCgl0877	NC_003450.3	complement(969458..969940)	77.0137	-0.748219	-1.67972	0.001357	0.0225462	1
NCgl0878	NC_003450.3	970020..970352	331.829	0.293257	1.2254	0.106578	0.35179	1
NCgl0879	NC_003450.3	970418..970741	1081.51	-0.0549376	-1.03881	0.721018	0.89656	1
NCgl0880	NC_003450.3	970864..971826	637.152	0.258805	1.19649	0.167479	0.443543	1
NCgl0881	NC_003450.3	complement(972241..973035)	154.779	0.0674824	1.04789	0.71422	0.892096	1
NCgl0882	NC_003450.3	973139..974158	102.992	-0.19289	-1.14305	0.259488	0.570242	1
NCgl0883	NC_003450.3	974243..974965	199.213	0.41893	1.33694	0.0201511	0.127242	1
NCgl0884	NC_003450.3	complement(974962..976158)	130.484	0.130473	1.09465	0.417184	0.711312	1
NCgl0885	NC_003450.3	976286..977737	89.0259	-0.199383	-1.14821	0.358861	0.665273	1
NCgl0886	NC_003450.3	complement(977797..978378)	105.628	0.151248	1.11053	0.422001	0.715142	1
NCgl0887	NC_003450.3	complement(978365..980740)	44.443	0.871445	1.82949	0.0002245	0.006297	0.662808
NCgl0888	NC_003450.3	980987..981493	140.399	0.009912	1.00689	0.966295	0.991276	1
NCgl0889	NC_003450.3	981658..982290	66.9136	0.213814	1.15975	0.379992	0.684991	1
NCgl0890	NC_003450.3	complement(982291..982674)	18.8945	0.512587	1.42661	0.118632	0.371705	1
NCgl0891	NC_003450.3	983100..984653	52.8232	-0.239548	-1.18062	0.292211	0.603191	1
NCgl0892	NC_003450.3	complement(984861..986510)	163.59	0.342816	1.26823	0.0827621	0.301816	1
NCgl0893	NC_003450.3	986739..988010	2.87741	-0.184785	-1.13665	0.667111	0.869462	1
NCgl0894	NC_003450.3	988023..988907	10.5248	0.214312	1.16015	0.544005	0.799474	1
NCgl0895	NC_003450.3	988904..989983	5.16985	-1.32316	-2.50214	0.001654	0.0257713	1
NCgl0896	NC_003450.3	989980..990708	4.87808	-0.583214	-1.49818	0.213839	0.506487	1
NCgl0897	NC_003450.3	990716..991417	14.5255	0.172631	1.12711	0.646993	0.859883	1
NCgl0898	NC_003450.3	complement(991414..992028)	40.6536	0.637725	1.55587	0.0130419	0.0957285	1
NCgl0899	NC_003450.3	992058..993083	311.547	-0.124213	-1.08991	0.51239	0.777042	1
NCgl0900	NC_003450.3	993174..994616	285.648	0.117516	1.08487	0.448913	0.733774	1
NCgl0901	NC_003450.3	complement(994842..995384)	199.344	0.0840334	1.05998	0.624105	0.849167	1
NCgl0902	NC_003450.3	complement(995524..996126)	1972.63	-0.310924	-1.2405	0.139036	0.398713	1
NCgl0903	NC_003450.3	996402..996833	124.601	0.199329	1.14816	0.380393	0.684991	1
NCgl0904	NC_003450.3	complement(996830..997456)	145.024	-0.258638	-1.19635	0.116068	0.366635	1
NCgl0905	NC_003450.3	complement(997463..998440)	888.024	-0.349279	-1.27392	0.0558225	0.238814	1
glmU	NC_003450.3	complement(998452..999909)	406.31	0.239138	1.18029	0.20954	0.500818	1
NCgl0907	NC_003450.3	complement(1000013..1001242)	8.36986	0.351601	1.27598	0.400089	0.704234	1
NCgl0908	NC_003450.3	1001326..1002867	279.326	0.47069	1.38577	0.003226	0.0398651	1
NCgl0909	NC_003450.3	1003013..1003933	125.832	0.493542	1.4079	0.008763	0.0745388	1
NCgl0910	NC_003450.3	1003953..1004786	66.7754	0.226316	1.16984	0.323158	0.633609	1
NCgl0911	NC_003450.3	1004829..1006088	63.4193	0.176232	1.12993	0.412355	0.708159	1
NCgl0912	NC_003450.3	1006089..1006700	66.2078	-0.233699	-1.17585	0.282448	0.594498	1
NCgl0913	NC_003450.3	1007049..1008155	44.9935	0.160914	1.118	0.474952	0.75785	1
NCgl0914	NC_003450.3	1008664..1010064	75.1453	-0.514747	-1.42874	0.005473	0.0547809	1
NCgl0915	NC_003450.3	1010201..1011793	60.2919	-0.251243	-1.19023	0.155524	0.427182	1
NCgl0916	NC_003450.3	complement(1011794..1013767)	399.863	-0.507282	-1.42137	0.002212	0.0306018	1
NCgl0917	NC_003450.3	1014016..1014267	62.4782	-0.294352	-1.22633	0.325651	0.634877	1
NCgl0918	NC_003450.3	complement(1014340..1014765)	105.872	0.316648	1.24543	0.126264	0.380681	1
NCgl0919	NC_003450.3	complement(1015142..1015852)	112.711	-0.29855	-1.22991	0.188249	0.470948	1
NCgl0920	NC_003450.3	1015652..1016563	132.127	0.251419	1.19038	0.188822	0.47116	1
NCgl0921	NC_003450.3	1016557..1017021	88.3477	0.181824	1.13432	0.453479	0.737605	1
NCgl0922	NC_003450.3	complement(1017271..1017870)	42.6504	-0.003492	-1.00242	0.98842	0.995053	1
NCgl0923	NC_003450.3	1018416..1019069	38.9789	0.0613097	1.04341	0.789225	0.92644	1
NCgl0924	NC_003450.3	1019075..1022719	71.112	-0.151448	-1.11068	0.401934	0.704339	1
NCgl0925	NC_003450.3	complement(1022696..1024666)	59.9954	-0.44051	-1.35708	0.0159451	0.109126	1
NCgl0926	NC_003450.3	complement(1024663..1026396)	58.1415	-0.1204	-1.08704	0.487043	0.767172	1
NCgl0927	NC_003450.3	complement(1026502..1028916)	27.3884	-0.145374	-1.10602	0.486684	0.767024	1
NCgl0928	NC_003450.3	complement(1029003..1030283)	37.2815	-0.0468014	-1.03297	0.826108	0.941705	1
NCgl0929	NC_003450.3	complement(1030366..1031871)	25.586	0.463974	1.37934	0.0705592	0.277252	1
NCgl0930	NC_003450.3	1031972..1032184	34.9839	0.511303	1.42534	0.0834468	0.303176	1
NCgl0931	NC_003450.3	1032196..1032783	67.1988	0.237122	1.17864	0.373597	0.677929	1
NCgl0932	NC_003450.3	complement(1032757..1033128)	252.497	-0.0164334	-1.01146	0.934105	0.980441	1
NCgl0933	NC_003450.3	complement(1033266..1033646)	1688.71	-0.695417	-1.61935	0.0004402	0.009718	1
NCgl0934	NC_003450.3	1033978..1034742	21.66	0.555002	1.46917	0.0403735	0.200275	1
eno	NC_003450.3	1034949..1036226	7388.66	0.0328184	1.02301	0.849668	0.952573	1
NCgl0936	NC_003450.3	1036316..1036858	272.112	0.228933	1.17197	0.299149	0.608042	1
NCgl0937	NC_003450.3	1036894..1037448	449.238	-0.116874	-1.08438	0.535024	0.795024	1
NCgl0938	NC_003450.3	1037448..1038413	462.714	-0.152099	-1.11119	0.443771	0.731359	1
NCgl0939	NC_003450.3	complement(1038718..1039650)	2.41702	0.0307146	1.02152	0.945738	0.982741	1
NCgl0940	NC_003450.3	1039783..1039980	58.9272	0.120487	1.0871	0.74347	0.905858	1
NCgl0941	NC_003450.3	1039996..1040328	20.0897	-0.139482	-1.10151	0.646536	0.859805	1
NCgl0942	NC_003450.3	1040494..1040685	2.50867	-1.14651	-2.21377	0.370712	NaN	1
NCgl0943	NC_003450.3	1040925..1041920	22.6414	0.006071	1.00422	0.980034	0.993443	1
NCgl0944	NC_003450.3	1041985..1042845	788.698	-0.437512	-1.35427	0.0249908	0.144258	1
NCgl0945	NC_003450.3	complement(1043295..1043747)	330.225	-0.258342	-1.1961	0.110027	0.356114	1
greA	NC_003450.3	complement(1043771..1044295)	268.182	0.0681449	1.04837	0.749836	0.909955	1
NCgl0947	NC_003450.3	complement(1044474..1044959)	599.524	-0.322646	-1.25062	0.0800356	0.296553	1
NCgl0948	NC_003450.3	1045158..1046033	318.541	0.37542	1.29722	0.0403678	0.200275	1
NCgl0949	NC_003450.3	1046073..1046393	358.895	-0.0347778	-1.0244	0.829146	0.943308	1
NCgl0950	NC_003450.3	1046610..1047710	99.2046	0.252964	1.19165	0.180445	0.459776	1
NCgl0951	NC_003450.3	1047827..1048504	289.947	0.25348	1.19208	0.179088	0.459233	1
NCgl0952	NC_003450.3	1048525..1049046	127.161	0.279972	1.21417	0.118085	0.370681	1
NCgl0953	NC_003450.3	complement(1049424..1050395)	47.2078	-0.0126451	-1.0088	0.95758	0.987128	1
glyA	NC_003450.3	1050624..1051928	968.115	-0.123856	-1.08964	0.536314	0.795024	1
NCgl0955	NC_003450.3	1052000..1053883	21.453	-0.367392	-1.29002	0.0923314	0.322102	1
NCgl0956	NC_003450.3	1053880..1054605	20.9632	-0.0592725	-1.04194	0.845664	0.951619	1
NCgl0957	NC_003450.3	complement(1054637..1055032)	714.802	0.299283	1.23053	0.100138	0.337923	1
NCgl0958	NC_003450.3	1055051..1055725	68.7055	0.078565	1.05597	0.689199	0.879208	1
NCgl0959	NC_003450.3	1055783..1056322	84.0662	-0.0167053	-1.01165	0.933718	0.980441	1
NCgl0960	NC_003450.3	complement(1056319..1057200)	65.47	-0.599581	-1.51528	0.005416	0.0545787	1
NCgl0961	NC_003450.3	complement(1057197..1057850)	86.977	-0.518871	-1.43283	0.0195564	0.125962	1
NCgl0962	NC_003450.3	complement(1057840..1058598)	74.473	-0.413577	-1.33198	0.0552709	0.237862	1
NCgl0963	NC_003450.3	complement(1058621..1059931)	44.5456	-0.437835	-1.35457	0.0210101	0.130389	1
NCgl0964	NC_003450.3	1059360..1059965	3.72125	0.350589	1.27508	0.424485	0.715142	1
NCgl0965	NC_003450.3	1060142..1060795	26.4667	-0.11392	-1.08216	0.71292	0.892096	1
NCgl0966	NC_003450.3	1060905..1062149	94.3456	0.341635	1.26719	0.0479049	0.218175	1
fumC	NC_003450.3	complement(1062208..1063617)	1778.27	0.161027	1.11808	0.209491	0.500818	1
NCgl0968	NC_003450.3	1063936..1064427	103.032	-0.274318	-1.20942	0.251621	0.56195	1
NCgl0969	NC_003450.3	complement(1064475..1064738)	6.31363	0.496786	1.41107	0.342869	0.647183	1
NCgl0970	NC_003450.3	complement(1064751..1065200)	8.27952	-0.0100243	-1.00697	0.980361	0.993443	1
NCgl0971	NC_003450.3	complement(1065301..1065867)	31.8177	0.412355	1.33086	0.173262	0.45264	1
NCgl0972	NC_003450.3	1066110..1067573	4.31308	-0.489074	-1.40354	0.125595	0.380179	1
NCgl0973	NC_003450.3	1067570..1068652	3.20315	-1.21989	-2.32929	0.0181017	0.119795	1
NCgl0974	NC_003450.3	1068649..1069848	4.94536	-0.772307	-1.708	0.0607648	0.251404	1
NCgl0975	NC_003450.3	1069959..1071137	16.1201	-0.435413	-1.3523	0.135016	0.394051	1
glpX	NC_003450.3	complement(1071476..1072483)	1485.68	0.203027	1.15111	0.284	0.595416	1
NCgl0977	NC_003450.3	1072718..1073248	165.627	0.133603	1.09703	0.541447	0.799474	1
NCgl0978	NC_003450.3	complement(1073337..1075121)	22.1043	-0.367038	-1.2897	0.10518	0.348431	1
NCgl0979	NC_003450.3	complement(1075326..1075553)	57.1941	0.359385	1.28288	0.310278	0.617495	1
NCgl0980	NC_003450.3	complement(1075664..1075909)	206.457	0.486403	1.40095	0.0149438	0.105223	1
xseA	NC_003450.3	complement(1075930..1077183)	162.786	0.046779	1.03296	0.792805	0.927765	1
ispH	NC_003450.3	1077297..1078274	913.575	-0.246684	-1.18648	0.211919	0.50442	1
NCgl0983	NC_003450.3	complement(1078316..1079080)	301.318	0.261056	1.19836	0.125675	0.380179	1
NCgl0984	NC_003450.3	complement(1079218..1080690)	198.557	-0.00582	-1.00404	0.973518	0.993327	1
NCgl0985	NC_003450.3	complement(1080783..1080965)	117.97	-0.363175	-1.28625	0.229844	0.532357	1
NCgl0986	NC_003450.3	complement(1080969..1082660)	163.612	-0.113371	-1.08175	0.513318	0.777042	1
NCgl0987	NC_003450.3	complement(1082948..1084183)	46.8023	-0.0187854	-1.01311	0.920169	0.976301	1
NCgl0988	NC_003450.3	1084380..1085465	235.186	0.301793	1.23268	0.189466	0.471546	1
NCgl0989a	NC_003450.3	1085499..1085780	278.843	0.0687592	1.04881	0.767994	0.91736	1
NCgl0989	NC_003450.3	1085791..1086090	105.787	-0.268044	-1.20417	0.328318	0.636818	1
NCgl0990	NC_003450.3	1086096..1086920	82.9952	-0.320292	-1.24858	0.123523	0.378212	1
NCgl0991	NC_003450.3	complement(1087041..1087544)	19.8348	-0.026893	-1.01882	0.944227	0.982268	1
NCgl0992	NC_003450.3	complement(1087661..1088218)	2.45996	1.60412	3.04011	0.0307451	NaN	1
NCgl0993	NC_003450.3	complement(1088532..1089740)	5.67295	-0.761264	-1.69497	0.016187	0.110148	1
NCgl0994	NC_003450.3	1090163..1093219	158.799	-0.597012	-1.51258	0.000974	0.0181326	1
NCgl0995	NC_003450.3	1093227..1094696	104.378	-0.416858	-1.33502	0.0111464	0.0871228	1
NCgl0996	NC_003450.3	1094693..1094914	41.4461	-0.0514988	-1.03634	0.888843	0.962746	1
NCgl0997	NC_003450.3	1095052..1095387	43.9916	-0.108608	-1.07819	0.701998	0.884427	1
NCgl1001	NC_003450.3	complement(1096743..1097111)	46.9203	-0.750987	-1.68294	0.0137762	0.0996021	1
NCgl1002	NC_003450.3	1097229..1097729	40.5104	0.206571	1.15394	0.432646	0.722408	1
NCgl1003	NC_003450.3	1097792..1098595	5.7316	0.213539	1.15953	0.543534	0.799474	1
NCgl1004	NC_003450.3	1098609..1098932	3.35619	-0.316627	-1.24542	0.61007	0.840554	1
NCgl1005	NC_003450.3	complement(1099112..1099768)	4.87006	-0.718711	-1.64571	0.11123	0.358215	1
NCgl1006	NC_003450.3	1099917..1101656	142.901	-0.0213014	-1.01487	0.904756	0.97017	1
NCgl1009	NC_003450.3	1103192..1103527	15.1739	0.497566	1.41183	0.184368	0.464812	1
NCgl1010	NC_003450.3	1103951..1104106	15.7127	0.150736	1.11014	0.731568	0.899981	1
NCgl1011	NC_003450.3	complement(1104100..1106058)	87.6499	-0.366644	-1.28935	0.0671283	0.268885	1
NCgl1012	NC_003450.3	complement(1106083..1107456)	145.073	-0.142309	-1.10367	0.449882	0.734231	1
NCgl1013	NC_003450.3	1107503..1108204	31.2856	0.110567	1.07965	0.660519	0.866314	1
NCgl1014	NC_003450.3	1108201..1108908	16.5949	-0.223084	-1.16723	0.510657	0.776689	1
NCgl1015	NC_003450.3	1108993..1109757	522.533	-0.0310561	-1.02176	0.862605	0.955616	1
NCgl1016	NC_003450.3	1109792..1111435	215.834	0.004696	1.00326	0.977592	0.993443	1
NCgl1017	NC_003450.3	complement(1111422..1111820)	98.5384	0.324114	1.2519	0.174474	0.453757	1
NCgl1018	NC_003450.3	1111889..1112233	160.001	0.207419	1.15462	0.402402	0.704339	1
NCgl1019	NC_003450.3	complement(1112481..1112957)	95.3748	0.002715	1.00188	0.988516	0.995053	1
NCgl1020	NC_003450.3	1113102..1114322	12.2057	0.21676	1.16212	0.356941	0.664697	1
NCgl1021	NC_003450.3	1114486..1115796	52.0118	-0.712856	-1.63905	0.0002788	0.007265	0.823112
NCgl1022	NC_003450.3	complement(1115829..1116905)	322.739	-0.802473	-1.74409	6.275e-05	0.002778	0.185243
NCgl1023	NC_003450.3	complement(1116905..1117744)	331.461	-0.765585	-1.70006	0.0001771	0.005391	0.522787
NCgl1024	NC_003450.3	complement(1117748..1119034)	199.724	-0.657129	-1.57694	0.001673	0.0257713	1
NCgl1025	NC_003450.3	complement(1119083..1119727)	70.0628	-0.388037	-1.30861	0.0472034	0.216897	1
NCgl1026	NC_003450.3	1119884..1120807	38.5184	0.170939	1.12579	0.468754	0.751045	1
NCgl1027	NC_003450.3	complement(1120830..1121459)	136.643	0.12289	1.08891	0.536179	0.795024	1
NCgl1028	NC_003450.3	complement(1121465..1121809)	51.6229	-0.312644	-1.24198	0.334434	0.641011	1
NCgl1029	NC_003450.3	complement(1121815..1122873)	53.4212	0.384302	1.30523	0.0536711	0.234113	1
NCgl1030	NC_003450.3	1123051..1123464	41.41	-0.8471	-1.79888	0.005387	0.0545787	1
NCgl1031	NC_003450.3	complement(1123531..1124826)	45.2993	-0.687865	-1.6109	0.001558	0.0248914	1
NCgl1032	NC_003450.3	complement(1124833..1126020)	11.4741	-0.517999	-1.43197	0.0529868	0.233387	1
NCgl1033	NC_003450.3	1126407..1127012	517.74	0.0240397	1.0168	0.916072	0.974	1
NCgl1034	NC_003450.3	1127013..1128353	524.964	-0.523821	-1.43776	0.003062	0.0388448	1
NCgl1035	NC_003450.3	1128350..1129105	833.223	-0.505795	-1.41991	0.003866	0.0443622	1
NCgl1036	NC_003450.3	1129102..1129635	387.457	-0.211034	-1.15752	0.2427	0.5518	1
NCgl1037	NC_003450.3	1129655..1130707	81.8263	-0.138369	-1.10066	0.433416	0.722861	1
NCgl1038	NC_003450.3	1130721..1131431	185.751	0.284386	1.21789	0.0804392	0.296553	1
NCgl1039	NC_003450.3	complement(1131398..1132123)	87.2429	0.243892	1.18418	0.206764	0.497184	1
NCgl1040	NC_003450.3	complement(1132130..1134472)	68.3934	-0.0916265	-1.06557	0.6176	0.84529	1
tpx	NC_003450.3	1134552..1135058	4543.31	-0.0688224	-1.04886	0.649928	0.861407	1
NCgl1042	NC_003450.3	complement(1135055..1136833)	81.4292	-0.12817	-1.09291	0.440333	0.727608	1
NCgl1043	NC_003450.3	complement(1136935..1137891)	125.04	-0.190357	-1.14105	0.253743	0.562749	1
NCgl1044	NC_003450.3	1137960..1138862	12.378	0.530983	1.44491	0.168475	0.445365	1
NCgl1045	NC_003450.3	1138880..1139248	58.1905	0.350198	1.27474	0.180125	0.459776	1
NCgl1046	NC_003450.3	1139196..1139495	61.1159	0.238312	1.17961	0.449094	0.733774	1
NCgl1047	NC_003450.3	complement(1139632..1140021)	216.709	0.542883	1.45688	0.007872	0.0689899	1
NCgl1048	NC_003450.3	complement(1140025..1140861)	681.877	0.508257	1.42233	0.007248	0.0662602	1
NCgl1049	NC_003450.3	complement(1140898..1141245)	83.1145	0.199551	1.14834	0.425457	0.715142	1
NCgl1050	NC_003450.3	1141273..1142475	84.3766	-0.354535	-1.27857	0.0899957	0.318955	1
NCgl1051	NC_003450.3	complement(1142476..1143015)	369.855	-0.0369671	-1.02595	0.846396	0.951702	1
NCgl1052	NC_003450.3	complement(1143023..1143739)	978.008	0.443933	1.36031	0.0412355	0.201782	1
NCgl1053	NC_003450.3	1144118..1146031	409.246	0.173219	1.12757	0.300154	0.6083	1
NCgl1054	NC_003450.3	1146097..1147605	78.3596	0.254866	1.19322	0.138105	0.397403	1
NCgl1055	NC_003450.3	1147592..1148464	115.631	-0.229947	-1.17279	0.196107	0.482264	1
NCgl1056	NC_003450.3	1148472..1148885	140.913	0.188501	1.13958	0.348244	0.653126	1
NCgl1057	NC_003450.3	1148953..1149270	775.126	0.0921641	1.06597	0.611474	0.841247	1
NCgl1058	NC_003450.3	1149279..1150382	302.134	0.166816	1.12258	0.341371	0.647183	1
NCgl1059	NC_003450.3	1150441..1151031	273.735	0.229061	1.17207	0.152433	0.420645	1
NCgl1060	NC_003450.3	1151207..1152373	20.3319	0.124711	1.09029	0.610989	0.841247	1
NCgl1061	NC_003450.3	complement(1152370..1153263)	117.349	0.008721	1.00606	0.959411	0.987408	1
NCgl1062	NC_003450.3	complement(1153292..1154683)	105.302	0.212133	1.1584	0.322043	0.63271	1
NCgl1063	NC_003450.3	complement(1154726..1155676)	79.6986	-0.254922	-1.19327	0.24912	0.559794	1
NCgl1064	NC_003450.3	1155731..1156840	162.507	-0.0890016	-1.06363	0.633364	0.850366	1
NCgl1065	NC_003450.3	1156902..1157672	139.775	-0.0486467	-1.03429	0.775345	0.919669	1
NCgl1066	NC_003450.3	1157694..1158527	90.9932	0.234883	1.17681	0.251126	0.561684	1
NCgl1067	NC_003450.3	1158524..1159255	117.603	0.455444	1.3712	0.0396817	0.198679	1
NCgl1068	NC_003450.3	1159267..1159575	61.8743	0.261099	1.19839	0.403071	0.704339	1
NCgl1069	NC_003450.3	1159635..1159802	38.4503	-0.631543	-1.54922	0.0507188	0.225313	1
NCgl1070	NC_003450.3	1159865..1160731	771.484	0.166133	1.12205	0.359153	0.665387	1
NCgl1071	NC_003450.3	complement(1160735..1162231)	177.3	-0.0850207	-1.0607	0.631629	0.850366	1
NCgl1072	NC_003450.3	complement(1162376..1163605)	239.66	-0.04499	-1.03168	0.801814	0.932762	1
glgC	NC_003450.3	1163690..1164919	680.856	-0.17784	-1.13119	0.324916	0.634877	1
NCgl1074	NC_003450.3	complement(1164971..1165612)	760.466	-0.0817099	-1.05827	0.635129	0.85234	1
NCgl1075	NC_003450.3	1165746..1166387	501.429	-0.0830529	-1.05926	0.630724	0.849979	1
NCgl1076	NC_003450.3	1166576..1167070	565.553	-0.180826	-1.13353	0.306068	0.614529	1
tatB	NC_003450.3	1167110..1167580	180.065	0.183146	1.13536	0.453786	0.73769	1
NCgl1078	NC_003450.3	complement(1167584..1168708)	313.227	0.0865368	1.06182	0.591036	0.830569	1
NCgl1079	NC_003450.3	complement(1168744..1169325)	64.1134	-0.182224	-1.13463	0.440449	0.727608	1
NCgl1080	NC_003450.3	complement(1169318..1170610)	67.2604	0.107373	1.07727	0.590026	0.830569	1
NCgl1081	NC_003450.3	1170693..1171190	195.744	-0.464132	-1.37949	0.0116001	0.088516	1
NCgl1082	NC_003450.3	1171206..1171874	409.236	-0.0888453	-1.06352	0.613356	0.843048	1
NCgl1083	NC_003450.3	complement(1171866..1172399)	1902.65	-0.537152	-1.45111	0.009168	0.0761908	1
kgd	NC_003450.3	complement(1172498..1176163)	1042.04	-0.185984	-1.13759	0.264571	0.575993	1
NCgl1085	NC_003450.3	complement(1176305..1180048)	30.5467	-0.241848	-1.18251	0.126375	0.380681	1
NCgl1086	NC_003450.3	complement(1180118..1180837)	247.024	0.188919	1.13991	0.307972	0.616071	1
aroE_2	NC_003450.3	complement(1180869..1181675)	340.188	0.0106526	1.00741	0.950803	0.984858	1
NCgl1088	NC_003450.3	1181993..1183606	234.05	-0.207688	-1.15484	0.212923	0.505976	1
NCgl1089	NC_003450.3	1183607..1184260	171.807	-0.0297749	-1.02085	0.861029	0.955524	1
NCgl1090	NC_003450.3	1184355..1185158	279.629	0.0839376	1.05991	0.67605	0.87244	1
NCgl1091	NC_003450.3	complement(1185215..1185712)	113.994	0.859538	1.81446	3.011e-05	0.001555	0.0888816
NCgl1092	NC_003450.3	1185825..1187042	53.0484	0.164986	1.12115	0.35431	0.661363	1
NCgl1093	NC_003450.3	1187043..1188392	57.8711	-0.248871	-1.18828	0.294556	0.605478	1
NCgl1094	NC_003450.3	complement(1188385..1190622)	1682.14	-1.2155	-2.32222	3.865e-16	2.794e-13	1.141e-12
NCgl1095	NC_003450.3	1191087..1191545	1172.29	0.0777597	1.05538	0.671869	0.872103	1
NCgl1096	NC_003450.3	1192398..1193810	47.6718	-0.27711	-1.21176	0.178257	0.458238	1
NCgl1097	NC_003450.3	1193867..1194193	15.2156	-0.0994973	-1.0714	0.775273	0.919669	1
NCgl1098	NC_003450.3	1194216..1195112	37.929	0.123947	1.08971	0.641194	0.855865	1
NCgl1099	NC_003450.3	complement(1195122..1195916)	12.2096	0.255223	1.19352	0.50118	0.772903	1
NCgl1100	NC_003450.3	1195974..1197623	5.76339	-0.511634	-1.42566	0.171396	0.449801	1
NCgl1101	NC_003450.3	complement(1197987..1199543)	62.7743	-0.540159	-1.45413	0.001702	0.0259123	1
NCgl1102	NC_003450.3	complement(1199540..1201015)	66.3276	-0.48812	-1.40262	0.007381	0.0666177	1
NCgl1103	NC_003450.3	complement(1201087..1202088)	98.7546	-0.614257	-1.53077	0.0003968	0.009037	1
NCgl1104	NC_003450.3	complement(1202091..1203632)	65.1345	-0.24114	-1.18193	0.192597	0.477136	1
NCgl1105	NC_003450.3	complement(1203913..1206828)	24.3772	0.0131703	1.00917	0.951581	0.98531	1
NCgl1106	NC_003450.3	complement(1206828..1207223)	90.3716	0.0409186	1.02877	0.875233	0.958663	1
NCgl1107	NC_003450.3	1207374..1208141	41.6519	-0.296272	-1.22797	0.272872	0.583262	1
NCgl1108	NC_003450.3	complement(1208209..1209615)	42.717	0.338479	1.26442	0.155836	0.427182	1
NCgl1109	NC_003450.3	1209934..1212132	1134.29	0.414207	1.33257	0.003463	0.0412193	1
NCgl1110	NC_003450.3	complement(1212426..1213115)	65.5067	0.543428	1.45743	0.0485423	0.220038	1
mhpA	NC_003450.3	1213269..1214861	4.76222	-0.430872	-1.34805	0.218174	0.512559	1
NCgl1112	NC_003450.3	1214871..1215941	8.46908	-0.423168	-1.34087	0.268281	0.579871	1
NCgl1113	NC_003450.3	1215952..1216839	18.2892	-0.0977111	-1.07007	0.767776	0.91736	1
NCgl1114	NC_003450.3	complement(1216901..1217374)	221.976	-0.21536	-1.16099	0.251872	0.562047	1
NCgl1115	NC_003450.3	complement(1217440..1217982)	33.3484	-0.191547	-1.14199	0.505849	0.774179	1
NCgl1116	NC_003450.3	complement(1218028..1219602)	486.788	-0.337195	-1.2633	0.0476309	0.217612	1
NCgl1117	NC_003450.3	1219895..1222999	72.2484	0.0470086	1.03312	0.823827	0.941372	1
NCgl1118	NC_003450.3	1222992..1223846	95.6797	-0.337721	-1.26376	0.149131	0.4163	1
NCgl1119	NC_003450.3	1223887..1225062	67.6157	0.0523095	1.03692	0.816001	0.939815	1
NCgl1120	NC_003450.3	1225066..1227696	65.9626	-0.490241	-1.40468	0.007216	0.0662602	1
NCgl1121	NC_003450.3	1227890..1228639	5.22917	0.0632971	1.04485	0.875439	0.958663	1
NCgl1122	NC_003450.3	1228718..1229098	1.28671	1.10093	2.14493	0.3074	NaN	1
NCgl1123	NC_003450.3	complement(1229177..1229716)	574.119	0.002145	1.00149	0.990406	0.99557	1
NCgl1124	NC_003450.3	1229995..1230483	85.2146	0.003362	1.00233	0.987019	0.994932	1
NCgl1125	NC_003450.3	1230619..1230834	168.673	-0.226563	-1.17004	0.352055	0.658311	1
NCgl1126	NC_003450.3	complement(1230911..1231333)	457.334	-0.126778	-1.09185	0.514096	0.777506	1
NCgl1127	NC_003450.3	1231811..1232482	829.652	-0.299778	-1.23096	0.14184	0.404474	1
NCgl1128	NC_003450.3	1232603..1232839	544.843	0.12024	1.08692	0.496251	0.769934	1
NCgl1129	NC_003450.3	1233007..1234884	44.2203	0.535693	1.44964	0.0106342	0.0840274	1
NCgl1130	NC_003450.3	1234983..1235615	57.62	0.203504	1.15149	0.409486	0.706613	1
NCgl1131	NC_003450.3	complement(1236542..1238050)	425.637	-0.318724	-1.24723	0.0844519	0.305387	1
argS	NC_003450.3	1238274..1239926	181.077	-0.0677287	-1.04807	0.700646	0.884427	1
NCgl1133	NC_003450.3	1239929..1241266	363.184	-0.639394	-1.55767	0.0006244	0.0128974	1
NCgl1134	NC_003450.3	complement(1241551..1242156)	31.5498	0.496738	1.41102	0.230244	0.532692	1
NCgl1135	NC_003450.3	complement(1242153..1242275)	0	NaN	NaN	NaN	NaN	NaN
NCgl1136	NC_003450.3	1242507..1243844	642.874	0.0991911	1.07117	0.577935	0.822129	1
NCgl1137	NC_003450.3	1243855..1244784	545.832	-0.128377	-1.09306	0.482802	0.765076	1
NCgl1138	NC_003450.3	complement(1244840..1245532)	124.08	0.0310009	1.02172	0.854044	0.953178	1
NCgl1139	NC_003450.3	complement(1245717..1246496)	666.484	-0.640906	-1.55931	0.0002902	0.007413	0.856739
NCgl1140	NC_003450.3	complement(1246505..1247191)	611.241	-0.59948	-1.51517	0.0001674	0.005205	0.494143
NCgl1141	NC_003450.3	complement(1247196..1248791)	640.139	-0.681627	-1.60395	0.0003038	0.007633	0.89674
NCgl1142	NC_003450.3	complement(1248791..1252537)	468.737	-0.571199	-1.48576	0.002262	0.0308893	1
NCgl1143	NC_003450.3	complement(1252554..1253891)	284.371	-0.327134	-1.25452	0.0283395	0.156408	1
NCgl1144	NC_003450.3	1254149..1254637	144.242	-0.291987	-1.22433	0.179437	0.459233	1
NCgl1145	NC_003450.3	complement(1254734..1256674)	75.922	0.153872	1.11255	0.469865	0.751993	1
NCgl1146	NC_003450.3	complement(1256848..1257858)	112.885	0.107501	1.07736	0.533589	0.793796	1
NCgl1147	NC_003450.3	complement(1257862..1259265)	146.302	0.307108	1.23723	0.0908606	0.320059	1
NCgl1148	NC_003450.3	complement(1259426..1259989)	136.621	-0.209957	-1.15665	0.382739	0.687077	1
NCgl1149	NC_003450.3	complement(1259990..1261201)	88.5011	-0.0285538	-1.01999	0.859307	0.954619	1
moaA	NC_003450.3	complement(1261685..1262818)	163.973	-0.168634	-1.12399	0.36105	0.667122	1
NCgl1151	NC_003450.3	complement(1262883..1264640)	88.0877	-0.101227	-1.07269	0.571542	0.817657	1
rho	NC_003450.3	1265142..1267430	122.217	-0.40716	-1.32607	0.0235943	0.138219	1
prfA	NC_003450.3	1267430..1268506	212.022	-0.782486	-1.72009	1.998e-05	0.00107	0.0589742
NCgl1154	NC_003450.3	1268507..1269346	59.1537	-0.616735	-1.5334	0.003076	0.0388463	1
NCgl1155	NC_003450.3	1269396..1270046	172.017	-0.129893	-1.09421	0.416207	0.711312	1
NCgl1156	NC_003450.3	1270047..1271195	94.352	-0.207888	-1.155	0.223357	0.52219	1
NCgl1157	NC_003450.3	1271252..1271701	122.668	0.387982	1.30856	0.0529357	0.233387	1
NCgl1158	NC_003450.3	1271871..1272122	4.6689	0.190466	1.14113	0.747816	0.909455	1
NCgl1159	NC_003450.3	1272340..1273152	2284.76	-0.47073	-1.38581	0.005408	0.0545787	1
NCgl1160	NC_003450.3	1273286..1273528	1684.74	-0.465496	-1.38079	0.00301	0.03835	1
NCgl1161	NC_003450.3	1273559..1274125	2409.43	-0.546183	-1.46022	0.006522	0.0617661	1
NCgl1162	NC_003450.3	1274131..1274946	2539.5	-0.609486	-1.52572	0.0002159	0.006244	0.637305
NCgl1163	NC_003450.3	1275008..1276651	2846.65	-0.473445	-1.38842	0.004119	0.046169	1
NCgl1164	NC_003450.3	1276708..1277685	2318.4	-0.544262	-1.45827	0.0001539	0.004892	0.454185
NCgl1165	NC_003450.3	1277688..1279139	3087	-0.504633	-1.41876	0.002275	0.0308893	1
atpC	NC_003450.3	1279151..1279525	2795.59	-0.648747	-1.56781	0.000918	0.0173511	1
NCgl1167	NC_003450.3	1279770..1280243	216.572	0.460711	1.37622	0.0199986	0.126556	1
NCgl1168	NC_003450.3	1280270..1280962	228.635	0.130474	1.09465	0.493215	0.768396	1
NCgl1169	NC_003450.3	1280967..1281254	264.182	0.144469	1.10532	0.559331	0.811048	1
NCgl1170	NC_003450.3	complement(1281259..1281714)	595.377	0.0996687	1.07153	0.561782	0.812337	1
NCgl1171	NC_003450.3	1281755..1282108	19.6648	0.334993	1.26137	0.268529	0.579975	1
NCgl1172	NC_003450.3	1282194..1283117	427.841	0.143341	1.10446	0.376714	0.680911	1
NCgl1173	NC_003450.3	1283324..1284469	15.0578	0.0975752	1.06997	0.791866	0.927765	1
NCgl1174	NC_003450.3	1284517..1285287	11.0846	-0.128424	-1.0931	0.752462	0.910892	1
NCgl1175	NC_003450.3	1285302..1286033	14.5853	-0.984876	-1.97914	0.0353827	0.183798	1
NCgl1176	NC_003450.3	1286043..1287002	30.7278	-0.388673	-1.30919	0.152343	0.420645	1
NCgl1177	NC_003450.3	complement(1287278..1289473)	626.309	-0.432353	-1.34943	0.0347706	0.181183	1
NCgl1178	NC_003450.3	complement(1289511..1291538)	431.078	-0.206528	-1.15391	0.267869	0.579678	1
NCgl1179	NC_003450.3	1291699..1292580	331.461	-0.0582272	-1.04119	0.770298	0.917805	1
NCgl1180	NC_003450.3	1293228..1294028	17.6264	0.326386	1.25387	0.232708	0.536676	1
NCgl1181	NC_003450.3	1294046..1295209	34.2418	-0.0880025	-1.0629	0.678015	0.873371	1
NCgl1182	NC_003450.3	1295435..1296223	415.55	0.316061	1.24493	0.08502	0.306964	1
NCgl1183	NC_003450.3	1296253..1297206	570.707	0.0933892	1.06687	0.627408	0.849771	1
NCgl1184	NC_003450.3	1297212..1298342	533.06	0.288888	1.2217	0.12614	0.380681	1
NCgl1185	NC_003450.3	complement(1298339..1298653)	114.544	0.263751	1.2006	0.277421	0.589494	1
NCgl1186	NC_003450.3	complement(1298997..1300145)	103.976	-0.237598	-1.17903	0.177895	0.457714	1
NCgl1187	NC_003450.3	complement(1300142..1300369)	156.678	-0.489391	-1.40385	0.0531626	0.233657	1
NCgl1188	NC_003450.3	1300552..1301058	189.071	-0.679565	-1.60166	0.0004358	0.009695	1
NCgl1189	NC_003450.3	complement(1300985..1301929)	139.466	-0.4714	-1.38645	0.0194269	0.125408	1
NCgl1190	NC_003450.3	complement(1301972..1303114)	9.11078	-0.296397	-1.22807	0.435519	0.723862	1
NCgl1191	NC_003450.3	1303299..1303697	2.20154	-0.571677	-1.48625	0.439099	NaN	1
mnmA	NC_003450.3	1303829..1304926	263.244	0.801032	1.74235	9.283e-05	0.003314	0.274021
NCgl1193	NC_003450.3	1304932..1305924	78.6943	0.554052	1.4682	0.001945	0.0279883	1
NCgl1194	NC_003450.3	complement(1305921..1307384)	80.0985	0.29702	1.2286	0.103819	0.345439	1
NCgl1195	NC_003450.3	complement(1307459..1308172)	135.535	0.280177	1.21434	0.0885155	0.315255	1
ligA	NC_003450.3	1308330..1310372	157.173	0.241006	1.18182	0.173627	0.452778	1
NCgl1197	NC_003450.3	complement(1310432..1311097)	414.564	-0.0453509	-1.03193	0.77696	0.919673	1
gatC	NC_003450.3	1311320..1311619	328.784	0.382118	1.30325	0.0978447	0.333688	1
gatA	NC_003450.3	1311625..1313118	374.009	0.167262	1.12293	0.359668	0.665916	1
NCgl1200	NC_003450.3	1313270..1314121	87.6899	0.284056	1.21761	0.163041	0.436182	1
NCgl1201	NC_003450.3	complement(1314467..1314787)	587.06	0.233748	1.17589	0.233452	0.537964	1
NCgl1202	NC_003450.3	1315046..1316086	2710.75	0.174427	1.12852	0.238767	0.54676	1
NCgl1203	NC_003450.3	1316338..1317447	13.9562	0.17108	1.1259	0.492692	0.768396	1
NCgl1204	NC_003450.3	1317434..1319008	31.5124	-0.510619	-1.42466	0.0114405	0.088229	1
NCgl1205	NC_003450.3	1319065..1319979	92.6789	-0.430647	-1.34784	0.0474085	0.216939	1
NCgl1206	NC_003450.3	1320001..1320945	139.769	-0.500854	-1.41505	0.004003	0.0457613	1
NCgl1207	NC_003450.3	1320952..1321323	79.8111	-0.578237	-1.49302	0.0237877	0.138419	1
NCgl1208	NC_003450.3	1321476..1322114	14.7301	0.16502	1.12118	0.627896	0.849771	1
NCgl1209	NC_003450.3	1322393..1323409	28.4404	0.191284	1.14178	0.444776	0.731359	1
NCgl1210	NC_003450.3	1323533..1324540	43.488	-0.520132	-1.43409	0.0221377	0.134733	1
gatB	NC_003450.3	1324754..1326259	550.196	0.473693	1.38866	0.0121332	0.0916171	1
NCgl1212	NC_003450.3	1326372..1327052	29.9468	0.311996	1.24142	0.291754	0.603191	1
NCgl1213	NC_003450.3	1327161..1328246	267.869	0.183538	1.13567	0.301711	0.609527	1
NCgl1214	NC_003450.3	complement(1328243..1328953)	71.1201	-0.307301	-1.23739	0.189364	0.471546	1
NCgl1215	NC_003450.3	1329015..1329887	40.9933	0.529871	1.4438	0.0435175	0.206995	1
NCgl1216	NC_003450.3	complement(1329888..1330967)	139.445	0.224666	1.16851	0.290869	0.603191	1
NCgl1217	NC_003450.3	1331186..1331878	142.755	0.847748	1.79969	0.0003628	0.00853	1
NCgl1218	NC_003450.3	1331953..1333011	738.221	-0.0968759	-1.06946	0.603591	0.838306	1
NCgl1219	NC_003450.3	complement(1333439..1335280)	531.008	0.13239	1.09611	0.469754	0.751993	1
NCgl1220	NC_003450.3	complement(1335409..1336044)	302.853	-0.0514126	-1.03628	0.78127	0.922595	1
NCgl1221	NC_003450.3	complement(1336092..1337693)	26.7272	-0.269703	-1.20556	0.171458	0.449801	1
NCgl1222	NC_003450.3	1338131..1340011	379.416	-0.318188	-1.24676	0.0662197	0.267468	1
ilvH	NC_003450.3	1340025..1340543	445.651	-0.0309129	-1.02166	0.867507	0.956886	1
NCgl1224	NC_003450.3	1340724..1341740	2072.08	-0.312448	-1.24181	0.0289014	0.158601	1
NCgl1228	NC_003450.3	complement(1342791..1343675)	3.98835	0.12437	1.09003	0.759117	0.916077	1
NCgl1229	NC_003450.3	1344033..1344467	20.9618	0.558903	1.47315	0.0762403	0.287238	1
NCgl1230	NC_003450.3	1344449..1344811	3.51132	0.523312	1.43725	0.409748	0.706613	1
NCgl1231	NC_003450.3	1344935..1345423	33.2838	0.381082	1.30232	0.238799	0.54676	1
NCgl1232	NC_003450.3	1345486..1346442	1392.12	0.0673538	1.04779	0.746329	0.908794	1
NCgl1233	NC_003450.3	1346458..1348275	437.652	0.309998	1.23971	0.0714519	0.279242	1
NCgl1234	NC_003450.3	1348334..1350079	153.809	-0.0373544	-1.02623	0.832581	0.944782	1
NCgl1235	NC_003450.3	1350855..1352447	1939.59	-0.635202	-1.55316	2.04e-05	0.001073	0.0602273
NCgl1236	NC_003450.3	1352585..1353454	245.23	0.442629	1.35908	0.0151372	0.106159	1
NCgl1237	NC_003450.3	1353489..1354511	305.738	0.0692067	1.04914	0.690334	0.879879	1
NCgl1238	NC_003450.3	complement(1354537..1355568)	117.618	-0.0137275	-1.00956	0.939308	0.980989	1
NCgl1239	NC_003450.3	1355689..1357557	78.4795	0.0938732	1.06723	0.631499	0.850366	1
NCgl1240	NC_003450.3	1357557..1358213	132.819	0.0358406	1.02515	0.838936	0.948476	1
NCgl1241	NC_003450.3	1358259..1359065	416.001	0.427691	1.34508	0.0225984	0.13503	1
NCgl1242	NC_003450.3	1359067..1359672	235.733	0.515724	1.42971	0.001252	0.0210497	1
NCgl1243	NC_003450.3	complement(1360165..1361295)	43.3452	0.671891	1.59316	0.005203	0.0532524	1
gltX	NC_003450.3	1361370..1362851	334.894	0.329177	1.2563	0.0455925	0.211643	1
NCgl1245	NC_003450.3	complement(1362923..1363138)	29.5049	0.91055	1.87976	0.0178016	0.11835	1
NCgl1246	NC_003450.3	complement(1363139..1363612)	18.4097	0.429675	1.34693	0.1579	0.430394	1
NCgl1247	NC_003450.3	complement(1363729..1364253)	204.366	-0.172652	-1.12713	0.281754	0.593901	1
NCgl1248	NC_003450.3	complement(1364337..1364786)	5.22917	0.352319	1.27661	0.458376	0.740814	1
NCgl1249	NC_003450.3	complement(1364875..1365180)	0.64083	1.25489	2.38649	0.478378	NaN	1
NCgl1250	NC_003450.3	complement(1365214..1365396)	1.07155	1.25508	2.3868	0.484485	NaN	1
NCgl1251	NC_003450.3	1368400..1369554	62.9028	0.163667	1.12013	0.475098	0.75785	1
NCgl1252	NC_003450.3	1369551..1369877	331.351	-0.0532634	-1.03761	0.73738	0.902237	1
NCgl1253	NC_003450.3	complement(1369874..1371637)	313.654	-0.15784	-1.11562	0.39836	0.702162	1
NCgl1254	NC_003450.3	1372805..1373134	20.086	-0.353641	-1.27778	0.249027	0.559794	1
NCgl1255	NC_003450.3	complement(1373347..1375734)	1914.23	-0.11746	-1.08482	0.481013	0.763268	1
NCgl1256	NC_003450.3	complement(1375930..1376088)	3.15595	-0.066756	-1.04736	0.941042	NaN	1
NCgl1257	NC_003450.3	complement(1376146..1377555)	85.5303	0.534545	1.44849	0.006554	0.0617661	1
NCgl1258	NC_003450.3	complement(1377663..1378415)	104.557	-0.009262	-1.00644	0.974031	0.993327	1
NCgl1259	NC_003450.3	complement(1378463..1378942)	426.819	-0.547118	-1.46116	0.003441	0.0411159	1
NCgl1260	NC_003450.3	1379003..1379569	81.9603	-0.650237	-1.56943	0.001329	0.0222138	1
NCgl1261	NC_003450.3	complement(1379552..1380259)	108.785	-0.477065	-1.39191	0.0444216	0.207876	1
NCgl1262	NC_003450.3	1380440..1381885	148.771	-0.691498	-1.61496	0.0003062	0.007633	0.903834
leuD	NC_003450.3	1381902..1382495	377.185	-0.973352	-1.9634	1.078e-07	2.077e-05	0.0003181
NCgl1264	NC_003450.3	complement(1382842..1383921)	92.2368	0.107833	1.07761	0.609766	0.840535	1
NCgl1265	NC_003450.3	1383930..1384088	0	NaN	NaN	NaN	NaN	NaN
gpsA	NC_003450.3	1384130..1385128	62.4203	0.300778	1.23181	0.175255	0.454564	1
ddl	NC_003450.3	1385153..1386235	233.846	0.147792	1.10787	0.45463	0.737754	1
NCgl1268	NC_003450.3	complement(1386290..1387270)	85.8535	0.282079	1.21595	0.186596	0.467621	1
NCgl1269	NC_003450.3	1387338..1388327	153.904	-0.001353	-1.00094	0.994164	0.998653	1
NCgl1270	NC_003450.3	1388327..1389076	100.4	0.33946	1.26528	0.0802163	0.296553	1
NCgl1271	NC_003450.3	1389208..1390791	89.3812	0.302117	1.23295	0.139108	0.398713	1
NCgl1272	NC_003450.3	1390796..1392919	62.8719	-0.0153236	-1.01068	0.940998	0.980989	1
NCgl1273	NC_003450.3	1392939..1393154	110.827	-0.146331	-1.10675	0.520674	0.782228	1
NCgl1274	NC_003450.3	1393154..1393738	269.023	-0.265851	-1.20234	0.152059	0.420645	1
coaD	NC_003450.3	1393742..1394224	255.3	-0.271233	-1.20684	0.131017	0.387748	1
NCgl1276	NC_003450.3	complement(1394797..1395561)	184.142	-0.350463	-1.27497	0.095982	0.328886	1
NCgl1277	NC_003450.3	complement(1395565..1396515)	123.441	-0.458157	-1.37379	0.005963	0.0584376	1
NCgl1278	NC_003450.3	complement(1396558..1397562)	102.144	0.227194	1.17056	0.200344	0.489767	1
NCgl1279	NC_003450.3	1397662..1398471	24.0881	0.243093	1.18353	0.402291	0.704339	1
NCgl1280	NC_003450.3	complement(1398554..1399534)	125.232	0.238631	1.17987	0.154325	0.42465	1
NCgl1281	NC_003450.3	complement(1400182..1400940)	4.39209	1.0352	2.04939	0.0203522	0.127921	1
NCgl1282	NC_003450.3	1400926..1401336	13.8363	0.714882	1.64135	0.0581554	0.244101	1
NCgl1283	NC_003450.3	1401333..1402079	57.0956	0.37743	1.29903	0.140267	0.401238	1
NCgl1284	NC_003450.3	1402272..1402706	59.279	0.047132	1.03321	0.848448	0.952573	1
NCgl1285	NC_003450.3	1403128..1403994	53.3773	0.319071	1.24753	0.120038	0.373454	1
NCgl1286	NC_003450.3	1403997..1404218	208.46	0.143512	1.10459	0.497004	0.770139	1
NCgl1287	NC_003450.3	complement(1404691..1404885)	30.1683	0.0920303	1.06587	0.768142	0.91736	1
NCgl1288	NC_003450.3	complement(1404867..1405301)	1053.05	0.0330185	1.02315	0.855174	0.953303	1
NCgl1289	NC_003450.3	complement(1405317..1406174)	1168.79	0.0689943	1.04899	0.723193	0.89656	1
NCgl1290	NC_003450.3	complement(1407164..1407535)	106.218	0.199744	1.14849	0.369578	0.674759	1
NCgl1291	NC_003450.3	complement(1407556..1407873)	128.879	0.281687	1.21562	0.21727	0.511893	1
NCgl1292	NC_003450.3	1408250..1408453	10.9676	-1.20427	-2.30421	0.0251695	0.144712	1
NCgl1293	NC_003450.3	complement(1409425..1409802)	55.2487	0.179068	1.13215	0.508837	0.775728	1
NCgl1294	NC_003450.3	complement(1410061..1411011)	9.65049	-0.153086	-1.11195	0.692716	0.880974	1
NCgl1295	NC_003450.3	complement(1411116..1411424)	8.52831	-0.230725	-1.17342	0.62423	0.849167	1
NCgl1296	NC_003450.3	complement(1411434..1412000)	8.88551	-0.687781	-1.6108	0.0807095	0.296962	1
NCgl1298	NC_003450.3	complement(1412623..1412916)	26.7384	-0.137704	-1.10015	0.657474	0.866314	1
NCgl1299	NC_003450.3	1413820..1416462	189.194	-0.0182552	-1.01273	0.927884	0.978287	1
NCgl1300	NC_003450.3	complement(1416459..1417859)	36.2515	0.0338173	1.02372	0.899143	0.967022	1
NCgl1301	NC_003450.3	1417896..1418873	24.2611	-0.005744	-1.00399	0.979501	0.993443	1
NCgl1302	NC_003450.3	1418876..1419751	24.5117	-0.0144528	-1.01007	0.952873	0.985942	1
NCgl1303	NC_003450.3	complement(1420068..1420847)	56.5655	0.722262	1.64977	0.004304	0.0475094	1
rpsA	NC_003450.3	1421099..1422559	3006.03	0.0518694	1.03661	0.757798	0.915435	1
NCgl1305	NC_003450.3	1423217..1425268	2040.01	-0.726175	-1.65425	9.283e-06	0.0006244	0.0274044
coaE	NC_003450.3	1425279..1425881	359.193	-0.215526	-1.16113	0.202001	0.491592	1
NCgl1307	NC_003450.3	1426257..1427357	45.3278	0.269381	1.20529	0.199443	0.488946	1
NCgl1308	NC_003450.3	complement(1427373..1427810)	33.13	-0.006409	-1.00445	0.981741	0.993443	1
NCgl1309	NC_003450.3	complement(1428221..1429159)	99.7495	-0.104518	-1.07514	0.537479	0.796306	1
NCgl1310	NC_003450.3	complement(1429191..1430642)	83.6167	-0.48492	-1.39951	0.006532	0.0617661	1
NCgl1311	NC_003450.3	complement(1430656..1431579)	42.1973	-0.265496	-1.20205	0.252951	0.562719	1
NCgl1312	NC_003450.3	complement(1431572..1432612)	9.05454	-0.110819	-1.07984	0.783175	0.923209	1
NCgl1313	NC_003450.3	1432750..1433550	8.32359	0.0749838	1.05335	0.797402	0.929978	1
NCgl1314	NC_003450.3	1433600..1433932	8.66216	-1.12597	-2.18248	0.0247406	0.14327	1
NCgl1315	NC_003450.3	1434042..1436204	210.418	0.435169	1.35207	0.004089	0.046169	1
NCgl1316	NC_003450.3	1436335..1436778	1308.08	-0.0750599	-1.0534	0.667922	0.869711	1
NCgl1317	NC_003450.3	complement(1436866..1437249)	83.2378	0.0566263	1.04003	0.828063	0.942447	1
NCgl1318	NC_003450.3	1437344..1438204	136.423	0.333044	1.25967	0.055966	0.238976	1
NCgl1319	NC_003450.3	complement(1438209..1440476)	92.254	0.526103	1.44003	0.004112	0.046169	1
NCgl1320	NC_003450.3	complement(1440672..1441586)	775.797	-0.0720472	-1.05121	0.657308	0.866314	1
NCgl1321	NC_003450.3	complement(1441790..1442392)	97.5591	0.209362	1.15618	0.330906	0.638063	1
uvrA	NC_003450.3	1442487..1445336	111.739	-0.0367092	-1.02577	0.832371	0.944782	1
NCgl1323	NC_003450.3	complement(1445320..1447446)	104.86	-0.130676	-1.09481	0.492101	0.768396	1
infC	NC_003450.3	1447792..1448361	1781.53	0.473172	1.38816	0.0124037	0.093173	1
rpmI	NC_003450.3	1448390..1448584	2551.23	0.37327	1.29529	0.0267031	0.150537	1
rplT	NC_003450.3	1448645..1449028	796.121	0.086625	1.06188	0.629108	0.849771	1
NCgl1327	NC_003450.3	complement(1449116..1449928)	8.80372	0.452786	1.36868	0.132404	0.389932	1
NCgl1328	NC_003450.3	1450210..1450695	6.2432	-0.0321897	-1.02256	0.950062	0.984442	1
NCgl1329	NC_003450.3	1450918..1451823	14.8261	0.40138	1.32077	0.258756	0.5695	1
NCgl1330	NC_003450.3	1451820..1452656	3.63137	1.27167	2.4144	0.0223921	0.134739	1
NCgl1331	NC_003450.3	1452758..1454074	5.06351	-0.116993	-1.08447	0.71037	0.889731	1
NCgl1332	NC_003450.3	1454115..1455341	6.55889	-0.26719	-1.20346	0.411139	0.707998	1
NCgl1333	NC_003450.3	complement(1455347..1456054)	29.9221	-0.121808	-1.0881	0.627076	0.849771	1
NCgl1334	NC_003450.3	1456103..1456951	223.002	0.191263	1.14176	0.300835	0.608829	1
pheS	NC_003450.3	1457032..1458069	316.527	0.272004	1.20748	0.120729	0.373946	1
pheT	NC_003450.3	1458112..1460619	411.484	-0.269257	-1.20519	0.191726	0.476403	1
NCgl1337	NC_003450.3	1461157..1462131	401.597	-0.276585	-1.21132	0.0815092	0.298764	1
NCgl1338	NC_003450.3	1462134..1463519	315.545	-0.317539	-1.2462	0.0577291	0.243283	1
NCgl1339	NC_003450.3	1463533..1463937	631.145	-0.348347	-1.2731	0.0735874	0.281879	1
argC	NC_003450.3	1464053..1465126	164.696	-0.0856542	-1.06117	0.637968	0.854959	1
argJ	NC_003450.3	1465210..1466376	193.585	-0.228072	-1.17127	0.246416	0.556917	1
NCgl1342	NC_003450.3	1466422..1467375	183.992	-0.14851	-1.10842	0.463919	0.744949	1
argD	NC_003450.3	1467376..1468551	368.964	-0.390917	-1.31123	0.0203913	0.127921	1
NCgl1344	NC_003450.3	1468565..1469524	300.935	-0.475258	-1.39017	0.009542	0.0785933	1
NCgl1345	NC_003450.3	1469573..1470043	151.512	-0.286724	-1.21987	0.160349	0.433157	1
NCgl1346	NC_003450.3	1470211..1471416	668.605	0.112022	1.08074	0.512893	0.777042	1
NCgl1347	NC_003450.3	1471477..1472910	428.836	-0.032402	-1.02271	0.857422	0.954619	1
NCgl1348	NC_003450.3	1472977..1474122	49.2886	-0.109007	-1.07849	0.560822	0.811946	1
NCgl1349	NC_003450.3	1474119..1475696	43.4307	-0.514687	-1.42868	0.00625	0.0602521	1
NCgl1350	NC_003450.3	1475683..1476297	51.0707	-0.209515	-1.1563	0.422007	0.715142	1
NCgl1351	NC_003450.3	1476343..1476522	221.695	0.109395	1.07878	0.629909	0.849771	1
NCgl1352	NC_003450.3	1476550..1477812	664.282	0.060736	1.043	0.732954	0.901234	1
NCgl1353	NC_003450.3	complement(1477926..1478393)	307.446	-0.600399	-1.51614	0.005981	0.0584376	1
NCgl1354a	NC_003450.3	complement(1478500..1478889)	41.23	0.255313	1.19359	0.306202	0.614529	1
NCgl1354	NC_003450.3	1484726..1486030	204.434	0.493635	1.40799	0.00801	0.0699131	1
NCgl1355	NC_003450.3	1486042..1487028	280.134	0.467285	1.38251	0.0186273	0.122711	1
NCgl1356	NC_003450.3	1487032..1487196	38.6246	0.207382	1.15459	0.502253	0.773437	1
NCgl1357	NC_003450.3	1487238..1488059	200.746	0.392746	1.31289	0.0734982	0.281879	1
ppnK	NC_003450.3	1488059..1489021	264.513	0.438165	1.35488	0.00943	0.0779211	1
NCgl1359	NC_003450.3	1489103..1490884	117.414	0.0224209	1.01566	0.892821	0.964281	1
NCgl1360	NC_003450.3	1490944..1492137	286.34	0.188361	1.13947	0.309634	0.617134	1
NCgl1361	NC_003450.3	1492147..1493112	271.195	-0.0411858	-1.02896	0.815854	0.939815	1
pyrG	NC_003450.3	1493513..1495177	32.6133	-0.276279	-1.21107	0.195764	0.482247	1
NCgl1363	NC_003450.3	1495193..1495864	120.662	0.029231	1.02047	0.890681	0.964015	1
xerD	NC_003450.3	1495861..1496775	96.4396	0.112658	1.08122	0.570295	0.817274	1
NCgl1365	NC_003450.3	complement(1496792..1498324)	17.2046	0.523583	1.43752	0.0335471	0.177041	1
NCgl1366	NC_003450.3	1498776..1499648	207.999	0.315799	1.2447	0.10051	0.338017	1
NCgl1367	NC_003450.3	1499931..1500698	50.8108	0.43872	1.3554	0.0717099	0.27929	1
NCgl1368	NC_003450.3	complement(1500908..1501471)	121.834	-0.394614	-1.31459	0.0424277	0.203984	1
NCgl1369	NC_003450.3	1501710..1502579	560.783	0.689869	1.61314	0.0004215	0.009449	1
NCgl1370	NC_003450.3	1502601..1503179	159.517	0.606611	1.52268	0.009794	0.0795654	1
NCgl1371	NC_003450.3	1503279..1504241	121.566	0.424038	1.34168	0.0211805	0.130885	1
cmk	NC_003450.3	1504238..1504948	126.316	0.277801	1.21235	0.253183	0.562749	1
engA	NC_003450.3	1504945..1506576	214.718	0.0821858	1.05862	0.621609	0.847611	1
NCgl1374	NC_003450.3	complement(1506659..1507327)	109.772	0.0966804	1.06931	0.668883	0.870572	1
NCgl1375	NC_003450.3	complement(1507402..1507902)	437.193	-0.392112	-1.31231	0.0315963	0.167663	1
NCgl1376	NC_003450.3	complement(1507914..1508729)	42.0544	0.009519	1.00662	0.971491	0.99252	1
NCgl1377	NC_003450.3	1509002..1510369	6.88049	0.009264	1.00644	0.980391	0.993443	1
NCgl1378	NC_003450.3	1510390..1512135	24.8583	-0.104074	-1.0748	0.604176	0.838306	1
NCgl1379	NC_003450.3	1512174..1512980	81.5235	-0.0298795	-1.02093	0.887314	0.962746	1
NCgl1380	NC_003450.3	complement(1512977..1514527)	67.7036	0.0157787	1.011	0.928495	0.978574	1
NCgl1381	NC_003450.3	complement(1514971..1515159)	1.03753	1.25508	2.3868	0.480697	NaN	1
NCgl1382	NC_003450.3	complement(1515405..1515794)	78.1862	-0.0268194	-1.01876	0.940713	0.980989	1
NCgl1383	NC_003450.3	complement(1515796..1516932)	133.144	0.393057	1.31317	0.06786	0.27035	1
NCgl1384	NC_003450.3	1517170..1519461	170.299	0.222538	1.16678	0.167296	0.443465	1
NCgl1385	NC_003450.3	1519601..1520032	3792.69	-0.193328	-1.1434	0.305558	0.61409	1
NCgl1386	NC_003450.3	1520190..1520948	811.632	0.158361	1.11602	0.357715	0.665013	1
NCgl1387	NC_003450.3	1520957..1521592	381.705	0.283366	1.21703	0.109994	0.356114	1
NCgl1388	NC_003450.3	1521771..1522346	931.276	0.266184	1.20262	0.162812	0.436182	1
NCgl1389	NC_003450.3	complement(1522429..1522941)	486.818	-0.546585	-1.46062	0.0113827	0.088229	1
NCgl1390	NC_003450.3	complement(1523049..1524440)	209.318	-0.273007	-1.20832	0.106274	0.351339	1
NCgl1391	NC_003450.3	complement(1524565..1525458)	28.8438	0.234141	1.17621	0.304809	0.613436	1
NCgl1392	NC_003450.3	complement(1525470..1526534)	160.386	-0.138284	-1.1006	0.458526	0.740814	1
NCgl1393	NC_003450.3	complement(1526531..1527913)	160.788	0.0355644	1.02496	0.851777	0.953178	1
NCgl1394	NC_003450.3	complement(1527984..1529330)	136.771	0.226001	1.16959	0.221871	0.519136	1
NCgl1395	NC_003450.3	1529486..1530223	4.51707	0.455285	1.37105	0.29633	0.606502	1
NCgl1396	NC_003450.3	complement(1530338..1531792)	1063.08	0.0904406	1.0647	0.621976	0.847669	1
NCgl1397	NC_003450.3	1531933..1532397	70.636	0.0476609	1.03359	0.844122	0.951341	1
NCgl1398	NC_003450.3	1532415..1532999	92.5161	0.0643504	1.04561	0.761598	0.916618	1
NCgl1399	NC_003450.3	1533041..1533784	290.243	-0.239291	-1.18041	0.171286	0.449801	1
NCgl1400	NC_003450.3	1533781..1534524	188.324	-0.214085	-1.15997	0.331387	0.638063	1
NCgl1401	NC_003450.3	complement(1534526..1535401)	51.9792	-0.0576507	-1.04077	0.776267	0.919669	1
NCgl1402	NC_003450.3	complement(1535379..1536227)	6.58266	0.179858	1.13277	0.597209	0.835168	1
NCgl1403	NC_003450.3	complement(1536224..1537030)	6.6362	-0.150503	-1.10996	0.698692	0.883898	1
NCgl1404	NC_003450.3	complement(1537027..1537833)	8.99067	0.413254	1.33169	0.160286	0.433157	1
NCgl1405	NC_003450.3	complement(1537867..1538919)	11.2666	0.410271	1.32894	0.345304	0.649382	1
NCgl1406	NC_003450.3	complement(1538960..1539664)	21.6955	0.462384	1.37782	0.11917	0.371777	1
NCgl1407	NC_003450.3	complement(1539817..1542108)	680.596	0.003474	1.00241	0.984835	0.99428	1
NCgl1408	NC_003450.3	complement(1542116..1542922)	814.121	-0.036597	-1.02569	0.838551	0.948412	1
NCgl1409	NC_003450.3	complement(1543151..1544554)	880.696	-0.342952	-1.26835	0.100999	0.338851	1
NCgl1410	NC_003450.3	1544976..1546292	72.7349	0.368179	1.29072	0.071879	0.27929	1
NCgl1411	NC_003450.3	complement(1546304..1547692)	35.2494	-0.651378	-1.57067	0.002087	0.0294664	1
NCgl1412	NC_003450.3	complement(1547964..1548440)	207.81	0.351763	1.27612	0.040979	0.201782	1
NCgl1413	NC_003450.3	1548780..1549352	28.5756	-0.0304468	-1.02133	0.926515	0.977812	1
NCgl1414	NC_003450.3	1549403..1550401	10.5896	-0.302504	-1.23328	0.422025	0.715142	1
NCgl1415	NC_003450.3	1550469..1550954	238.46	0.18806	1.13923	0.252724	0.562647	1
NCgl1416	NC_003450.3	1551545..1552240	112.134	0.538748	1.45271	0.002271	0.0308893	1
NCgl1417	NC_003450.3	1552587..1553975	90.2117	0.0923654	1.06612	0.605418	0.838306	1
NCgl1418	NC_003450.3	complement(1554067..1554684)	270.789	-0.865461	-1.82192	0.0005017	0.0107481	1
NCgl1419	NC_003450.3	complement(1554888..1555076)	68.4772	0.12592	1.0912	0.659346	0.866314	1
NCgl1420	NC_003450.3	complement(1555083..1555835)	123.438	0.137672	1.10013	0.466923	0.748941	1
NCgl1421	NC_003450.3	complement(1555835..1555999)	12.8014	-0.0508771	-1.03589	0.904386	0.970135	1
NCgl1422	NC_003450.3	1556376..1556774	363.437	-0.001055	-1.00073	0.995028	0.998827	1
NCgl1423	NC_003450.3	complement(1557011..1557823)	315.849	0.235028	1.17693	0.21736	0.511893	1
NCgl1424	NC_003450.3	complement(1557856..1559493)	83.3818	0.342386	1.26785	0.0355488	0.183798	1
fxsA	NC_003450.3	complement(1559494..1560069)	490.72	-0.284711	-1.21817	0.105037	0.348356	1
NCgl1426	NC_003450.3	complement(1560434..1561750)	15.1872	0.0350608	1.0246	0.886971	0.962746	1
NCgl1427	NC_003450.3	1561780..1562556	46.4366	0.31833	1.24689	0.2095	0.500818	1
NCgl1428	NC_003450.3	complement(1562522..1563802)	223.648	0.138935	1.10109	0.432521	0.722408	1
NCgl1429	NC_003450.3	complement(1564562..1565302)	183.656	0.323337	1.25122	0.0726153	0.280378	1
NCgl1430	NC_003450.3	complement(1565299..1566438)	237.893	0.294225	1.22623	0.122516	0.376934	1
NCgl1431	NC_003450.3	1566468..1567109	54.3687	0.221578	1.16601	0.398426	0.702162	1
NCgl1432	NC_003450.3	complement(1567114..1569903)	89.0154	0.0541416	1.03824	0.765669	0.91736	1
NCgl1433	NC_003450.3	complement(1569929..1570873)	85.9182	-0.162544	-1.11926	0.461286	0.741957	1
tatA	NC_003450.3	complement(1571065..1571382)	360.43	0.349725	1.27432	0.0731337	0.281254	1
NCgl1435	NC_003450.3	complement(1571503..1572486)	59.4103	-0.187265	-1.1386	0.298962	0.608042	1
NCgl1436	NC_003450.3	complement(1572489..1573463)	117.656	0.295094	1.22697	0.107063	0.352413	1
NCgl1437	NC_003450.3	complement(1573488..1574927)	329.819	0.402147	1.32147	0.0102657	0.0822395	1
NCgl1438	NC_003450.3	complement(1574942..1575136)	47.7665	0.228218	1.17139	0.489848	0.768396	1
NCgl1439	NC_003450.3	complement(1575403..1576947)	159.414	0.0215434	1.01504	0.906253	0.97017	1
NCgl1440	NC_003450.3	complement(1576948..1578528)	256.125	0.447471	1.36365	0.007363	0.0666177	1
NCgl1441	NC_003450.3	complement(1578564..1579400)	160.132	0.0934109	1.06689	0.662062	0.866989	1
NCgl1442	NC_003450.3	complement(1579446..1580708)	254.938	0.213015	1.15911	0.21316	0.506015	1
NCgl1443	NC_003450.3	1580807..1581643	28.231	0.0992339	1.0712	0.727331	0.898139	1
NCgl1444	NC_003450.3	1581851..1582117	131.586	-0.0251559	-1.01759	0.914013	0.972526	1
NCgl1445	NC_003450.3	complement(1582270..1583481)	29.8509	0.373446	1.29544	0.176846	0.457458	1
aspA	NC_003450.3	complement(1583910..1585490)	106.543	0.184217	1.1362	0.297181	0.607305	1
hisG	NC_003450.3	complement(1585600..1586445)	932.373	0.659698	1.57975	0.0007367	0.0144928	1
hisE	NC_003450.3	complement(1586462..1586725)	607.594	0.497113	1.41139	0.0451023	0.210426	1
NCgl1449	NC_003450.3	complement(1586809..1587504)	188.205	0.340919	1.26656	0.0419931	0.20332	1
NCgl1450	NC_003450.3	complement(1587570..1591235)	141.709	-0.298159	-1.22957	0.0864776	0.309905	1
NCgl1451	NC_003450.3	1591343..1591915	72.038	0.521625	1.43557	0.023223	0.137214	1
NCgl1452	NC_003450.3	complement(1591938..1592966)	108.814	0.32466	1.25237	0.0739891	0.282283	1
NCgl1453	NC_003450.3	1593337..1594515	52.4747	0.278019	1.21253	0.138306	0.397403	1
NCgl1454	NC_003450.3	1594532..1594954	45.8943	0.112677	1.08123	0.660198	0.866314	1
NCgl1455	NC_003450.3	1595030..1595671	50.8561	0.289806	1.22248	0.260474	0.571757	1
NCgl1456	NC_003450.3	complement(1595841..1596221)	181.425	0.389642	1.31007	0.0402044	0.200122	1
cysS_1	NC_003450.3	complement(1596246..1597508)	143.616	0.860296	1.81541	0.000184	0.005486	0.543198
uppP	NC_003450.3	complement(1597742..1598623)	105.273	0.430737	1.34792	0.0720419	0.27929	1
NCgl1459	NC_003450.3	1598667..1599617	49.4874	0.359794	1.28324	0.109198	0.355633	1
NCgl1460	NC_003450.3	1599679..1600680	189.049	0.425082	1.34265	0.0355832	0.183798	1
NCgl1461	NC_003450.3	1600692..1601807	235.98	0.206465	1.15386	0.283959	0.595416	1
NCgl1462	NC_003450.3	complement(1601928..1602185)	11.4008	1.0643	2.09116	0.0380608	0.192098	1
NCgl1463	NC_003450.3	1602660..1603469	3.75241	0.902793	1.86968	0.0424615	0.203984	1
NCgl1464	NC_003450.3	1603472..1604632	4.81367	0.179495	1.13249	0.614505	0.84385	1
NCgl1465	NC_003450.3	complement(1604827..1605261)	621.189	-0.0227032	-1.01586	0.896141	0.965177	1
NCgl1466	NC_003450.3	complement(1605278..1605811)	592.688	-0.007774	-1.0054	0.964383	0.990535	1
NCgl1467	NC_003450.3	complement(1605858..1607657)	30.8304	-0.212896	-1.15901	0.295796	0.606049	1
NCgl1468	NC_003450.3	complement(1607658..1609247)	9.86636	0.0996122	1.07149	0.735142	0.902007	1
NCgl1469	NC_003450.3	1610236..1610847	159.567	0.259156	1.19678	0.163891	0.437647	1
NCgl1470	NC_003450.3	complement(1611147..1612238)	1025.95	-0.505643	-1.41976	0.0151603	0.106159	1
NCgl1471	NC_003450.3	complement(1612231..1614444)	959.77	-0.584317	-1.49933	0.0002922	0.007413	0.862628
NCgl1472	NC_003450.3	complement(1614448..1616298)	383.61	-0.303639	-1.23425	0.0901897	0.319252	1
NCgl1473	NC_003450.3	1616527..1617303	13.1234	0.470912	1.38599	0.159585	0.432539	1
NCgl1474	NC_003450.3	1617398..1617997	304.599	0.375763	1.29753	0.0683617	0.271	1
NCgl1475	NC_003450.3	complement(1618318..1619616)	458.049	-0.240002	-1.18099	0.177064	0.457523	1
NCgl1476	NC_003450.3	complement(1619669..1620097)	586.748	-0.178591	-1.13178	0.324265	0.634877	1
NCgl1477	NC_003450.3	complement(1620164..1621009)	44.6195	0.203457	1.15145	0.408765	0.706613	1
NCgl1478	NC_003450.3	1621056..1621841	179.004	0.544352	1.45837	0.001094	0.019532	1
hemH_1	NC_003450.3	complement(1621838..1622950)	446.981	0.290404	1.22298	0.145477	0.409259	1
NCgl1480	NC_003450.3	complement(1623024..1624838)	227.858	-0.0261597	-1.0183	0.877544	0.959529	1
NCgl1481	NC_003450.3	complement(1625425..1625925)	28.1812	0.344493	1.2697	0.221827	0.519136	1
NCgl1482	NC_003450.3	1626279..1629110	1764.39	-0.55797	-1.4722	0.001566	0.0248914	1
NCgl1483	NC_003450.3	1629298..1629864	45.4786	0.049118	1.03463	0.851497	0.953178	1
NCgl1484	NC_003450.3	1629913..1630671	315.197	0.130446	1.09463	0.505178	0.773822	1
NCgl1485	NC_003450.3	complement(1630664..1631338)	637.814	0.27915	1.21348	0.0993589	0.337657	1
NCgl1486	NC_003450.3	1631660..1631929	56.2349	-0.128243	-1.09296	0.680219	0.873371	1
NCgl1487	NC_003450.3	1631939..1633327	88.9411	0.0806733	1.05751	0.662233	0.866989	1
NCgl1488	NC_003450.3	1633566..1636244	316.309	-0.0800948	-1.05709	0.697778	0.883898	1
NCgl1489	NC_003450.3	complement(1636241..1636717)	46.6597	0.640519	1.55889	0.0907594	0.320059	1
NCgl1490	NC_003450.3	1637081..1638445	177.418	0.778616	1.71548	5.172e-05	0.002452	0.152677
NCgl1491	NC_003450.3	1639916..1640158	4.38756	-0.671572	-1.59281	0.32453	0.634877	1
NCgl1492	NC_003450.3	1640567..1641004	11.4164	0.469458	1.38459	0.229258	0.531687	1
NCgl1493	NC_003450.3	complement(1641043..1642674)	258.094	0.433071	1.3501	0.007263	0.0662602	1
NCgl1496	NC_003450.3	1645661..1646371	109.599	-0.18133	-1.13393	0.43503	0.723465	1
NCgl1497	NC_003450.3	1646549..1647136	94.9532	-0.17486	-1.12886	0.390935	0.695316	1
NCgl1498	NC_003450.3	complement(1647209..1647622)	1200.12	-0.420277	-1.33818	0.0205625	0.128716	1
NCgl1499	NC_003450.3	complement(1647648..1648097)	894.176	-0.35388	-1.27799	0.0311969	0.16646	1
NCgl1500	NC_003450.3	complement(1648097..1649362)	987.483	-0.49244	-1.40682	0.0292986	0.159871	1
NCgl1501	NC_003450.3	complement(1649364..1650122)	1326.17	-0.659171	-1.57917	0.0009844	0.0181326	1
NCgl1502	NC_003450.3	complement(1650246..1651424)	1361.43	-0.481414	-1.39611	0.01042	0.0830157	1
NCgl1503	NC_003450.3	complement(1651430..1652875)	964.539	-0.483569	-1.3982	0.018868	0.123705	1
NCgl1504	NC_003450.3	complement(1652891..1653577)	1114.49	-0.245347	-1.18538	0.15889	0.43106	1
NCgl1505	NC_003450.3	1653998..1655674	58.8749	0.591825	1.50715	0.0156982	0.108351	1
NCgl1506	NC_003450.3	1655681..1656703	128.908	0.397938	1.31762	0.0271917	0.15166	1
NCgl1507	NC_003450.3	1656712..1657518	59.1684	0.366839	1.28952	0.0679503	0.27035	1
NCgl1508	NC_003450.3	1657638..1658678	739.92	0.201248	1.14969	0.281655	0.593901	1
NCgl1509	NC_003450.3	1658788..1661139	28.3198	-0.0818051	-1.05834	0.685678	0.875875	1
NCgl1510	NC_003450.3	1661569..1662555	601.394	0.100925	1.07246	0.577782	0.822129	1
NCgl1511	NC_003450.3	complement(1662627..1663598)	153.627	0.624008	1.54115	0.00201	0.0287711	1
NCgl1512	NC_003450.3	1664403..1666505	1217.93	-0.215332	-1.16097	0.131488	0.38842	1
NCgl1513	NC_003450.3	1666673..1667755	1002.88	-0.123884	-1.08966	0.573159	0.819365	1
NCgl1514	NC_003450.3	1667860..1669404	198.812	-0.213414	-1.15943	0.256002	0.56559	1
NCgl1515	NC_003450.3	1669419..1670378	282.134	-0.31043	-1.24008	0.0723804	0.279845	1
NCgl1516	NC_003450.3	1670395..1671102	208.527	-0.64697	-1.56588	0.002385	0.0320746	1
NCgl1517	NC_003450.3	complement(1671270..1671677)	4.14987	-0.0816839	-1.05825	0.864747	0.955616	1
NCgl1518	NC_003450.3	1671750..1673126	30.3639	-0.539283	-1.45325	0.0126136	0.09426	1
NCgl1519	NC_003450.3	complement(1673263..1674105)	8.9765	-0.96586	-1.95323	0.003199	0.0397508	1
NCgl1520	NC_003450.3	complement(1674120..1675268)	9.58657	-1.08797	-2.12575	0.007815	0.0686963	1
NCgl1521	NC_003450.3	complement(1675265..1676623)	10.1192	-0.898955	-1.86471	0.0155002	0.107497	1
secG	NC_003450.3	complement(1677046..1677279)	490.235	0.343765	1.26906	0.0658215	0.266232	1
NCgl1523	NC_003450.3	complement(1677384..1680143)	630.271	0.0302673	1.0212	0.87145	0.957535	1
tpiA	NC_003450.3	complement(1680329..1681108)	1978.91	-0.0347706	-1.02439	0.855731	0.953303	1
pgk	NC_003450.3	complement(1681187..1682404)	2863.97	-0.006442	-1.00448	0.969268	0.991904	1
NCgl1526	NC_003450.3	complement(1682621..1683625)	16470.4	0.162502	1.11923	0.340359	0.647183	1
NCgl1527	NC_003450.3	complement(1684114..1685097)	263.451	-0.0215703	-1.01506	0.908578	0.971039	1
NCgl1528	NC_003450.3	complement(1685107..1686132)	174.975	-0.0311478	-1.02182	0.862139	0.955616	1
NCgl1529	NC_003450.3	complement(1686149..1687078)	218.972	0.321972	1.25004	0.111394	0.358344	1
uvrC	NC_003450.3	complement(1687100..1689190)	37.934	0.158574	1.11618	0.454767	0.737754	1
NCgl1531	NC_003450.3	complement(1689198..1689779)	461.882	-0.290119	-1.22274	0.094794	0.327141	1
ribH	NC_003450.3	complement(1689866..1690345)	270.446	-0.0372664	-1.02617	0.863792	0.955616	1
NCgl1533	NC_003450.3	complement(1690357..1691625)	214.483	0.43404	1.35101	0.0236302	0.138219	1
NCgl1534	NC_003450.3	complement(1691636..1692271)	131.808	0.280479	1.2146	0.21281	0.505976	1
NCgl1535	NC_003450.3	complement(1692272..1693258)	231.061	0.455869	1.37161	0.0138474	0.0998668	1
NCgl1536	NC_003450.3	complement(1693259..1693918)	673.701	0.165435	1.1215	0.310456	0.617495	1
NCgl1537	NC_003450.3	complement(1693964..1695298)	218.568	0.0917832	1.06569	0.602374	0.837934	1
fmt	NC_003450.3	complement(1695496..1696443)	239.636	0.12354	1.08941	0.494447	0.768538	1
def_1	NC_003450.3	complement(1696463..1696972)	185.328	0.122769	1.08882	0.444314	0.731359	1
NCgl1540	NC_003450.3	complement(1697081..1699147)	46.4383	0.229414	1.17236	0.175166	0.454564	1
NCgl1541	NC_003450.3	complement(1699174..1700397)	286.531	0.173822	1.12804	0.354465	0.661363	1
NCgl1542	NC_003450.3	complement(1700505..1701767)	50.6925	0.0160149	1.01116	0.938645	0.980694	1
NCgl1543	NC_003450.3	complement(1702029..1702316)	592.027	0.125993	1.09126	0.494554	0.768538	1
gmk	NC_003450.3	complement(1702408..1703037)	1009	-0.421532	-1.33935	0.0154184	0.107188	1
NCgl1545	NC_003450.3	complement(1702988..1703308)	1041.28	-0.384932	-1.3058	0.0290657	0.159201	1
pyrF	NC_003450.3	complement(1703514..1704350)	360.584	-0.622937	-1.54001	0.001167	0.0204575	1
carB	NC_003450.3	complement(1704356..1707697)	468.303	-0.82105	-1.76669	5.108e-05	0.002452	0.1508
NCgl1548	NC_003450.3	complement(1707703..1708884)	269.958	-0.629192	-1.5467	0.0002586	0.006924	0.763274
pyrC	NC_003450.3	complement(1709014..1710357)	222.675	-0.670147	-1.59124	0.0003822	0.008843	1
pyrB	NC_003450.3	complement(1710410..1711348)	188.698	-0.610103	-1.52637	0.004641	0.0502714	1
NCgl1551	NC_003450.3	complement(1711349..1711927)	332.818	-0.230786	-1.17347	0.216815	0.511893	1
NCgl1552	NC_003450.3	1712236..1713762	101.193	0.0841776	1.06008	0.596579	0.835168	1
NCgl1553	NC_003450.3	1713830..1714309	233.27	0.0235329	1.01645	0.886179	0.962746	1
NCgl1554	NC_003450.3	1714299..1714763	142.959	0.0119558	1.00832	0.956899	0.987128	1
NCgl1555	NC_003450.3	1714741..1714953	72.203	-0.134189	-1.09748	0.715988	0.893672	1
nusB	NC_003450.3	complement(1715379..1716062)	346.576	-0.479055	-1.39383	0.0170469	0.114511	1
NCgl1557	NC_003450.3	complement(1716129..1716692)	511.84	-0.185643	-1.13732	0.292356	0.603191	1
NCgl1558	NC_003450.3	complement(1716777..1717868)	159.905	-0.100717	-1.07231	0.591048	0.830569	1
aroB	NC_003450.3	complement(1717935..1719032)	83.9726	-0.268414	-1.20448	0.100424	0.338017	1
aroK	NC_003450.3	complement(1719104..1719676)	97.5336	-0.0386727	-1.02717	0.829653	0.943405	1
NCgl1561	NC_003450.3	complement(1719666..1720898)	152.12	0.22345	1.16752	0.226091	0.526879	1
NCgl1562	NC_003450.3	complement(1720968..1721381)	4.26291	0.577916	1.49269	0.306436	0.614572	1
NCgl1563	NC_003450.3	complement(1721420..1721725)	32.3619	0.562023	1.47634	0.0999767	0.337772	1
NCgl1564	NC_003450.3	1721780..1722856	4.46082	0.121389	1.08778	0.736473	0.902237	1
NCgl1565	NC_003450.3	1722870..1723829	5.92367	0.62514	1.54236	0.128647	0.384493	1
NCgl1566	NC_003450.3	1723826..1724581	44.0249	-0.291303	-1.22374	0.240614	0.549215	1
aroE_3	NC_003450.3	complement(1724609..1725439)	184.704	-0.471641	-1.38669	0.0147727	0.104713	1
NCgl1568	NC_003450.3	complement(1725456..1726625)	138.786	-0.402602	-1.32189	0.0237005	0.138219	1
NCgl1569	NC_003450.3	complement(1726622..1727170)	117.156	0.132319	1.09605	0.457991	0.740777	1
alaS	NC_003450.3	complement(1727382..1730048)	246.606	0.0604106	1.04276	0.737825	0.902237	1
NCgl1571	NC_003450.3	complement(1730163..1731542)	94.4945	0.247901	1.18748	0.123789	0.378212	1
NCgl1572	NC_003450.3	complement(1731596..1732795)	263.991	-0.002637	-1.00183	0.988035	0.995053	1
aspS	NC_003450.3	complement(1732985..1734811)	256.79	0.221157	1.16567	0.188529	0.47116	1
NCgl1574	NC_003450.3	1735044..1735949	102.97	-0.0467165	-1.03291	0.796582	0.929978	1
NCgl1575	NC_003450.3	complement(1736001..1738679)	19.1908	-0.344695	-1.26988	0.127014	0.381438	1
NCgl1576	NC_003450.3	complement(1738710..1740569)	142.631	-0.814067	-1.75816	1.403e-05	0.0008818	0.0414049
NCgl1577	NC_003450.3	complement(1740569..1741219)	137.011	-0.482053	-1.39673	0.0149539	0.105223	1
NCgl1578	NC_003450.3	1741313..1741909	4.92698	0.527984	1.44191	0.330763	0.638063	1
NCgl1579	NC_003450.3	1741893..1742609	33.5028	0.294014	1.22605	0.336282	0.64278	1
NCgl1580	NC_003450.3	1742701..1743816	19.2404	0.0518986	1.03663	0.846051	0.951684	1
NCgl1583	NC_003450.3	1744884..1746233	64.13	0.105531	1.07589	0.600844	0.837013	1
NCgl1584	NC_003450.3	complement(1746230..1747954)	126.897	-0.299298	-1.23055	0.0797521	0.296076	1
hisS	NC_003450.3	complement(1747987..1749276)	302.197	0.63966	1.55796	0.0004013	0.009066	1
NCgl1586	NC_003450.3	complement(1749322..1749963)	126.3	0.31912	1.24757	0.142133	0.404474	1
NCgl1587	NC_003450.3	1750094..1750936	114.563	0.0298762	1.02092	0.872533	0.958069	1
NCgl1588	NC_003450.3	1751497..1752054	2074.27	0.133598	1.09703	0.597058	0.835168	1
NCgl1589	NC_003450.3	1752255..1752530	95.9866	-0.3415	-1.26707	0.148121	0.414683	1
NCgl1590	NC_003450.3	complement(1752612..1754894)	269.696	-0.220902	-1.16546	0.20591	0.496352	1
NCgl1591	NC_003450.3	complement(1754922..1755479)	115.708	-0.0705484	-1.05012	0.723781	0.89656	1
NCgl1592	NC_003450.3	complement(1755483..1757084)	65.3034	0.0262209	1.01834	0.888368	0.962746	1
secF	NC_003450.3	complement(1757586..1758797)	276.762	-0.470817	-1.38589	0.0105245	0.0833885	1
secD	NC_003450.3	complement(1758800..1760734)	146.703	-0.27112	-1.20674	0.118177	0.370681	1
NCgl1595	NC_003450.3	complement(1761002..1761367)	334.592	0.407603	1.32648	0.0230845	0.136804	1
ruvB	NC_003450.3	complement(1761416..1762507)	98.6755	0.0998799	1.07168	0.55342	0.806532	1
ruvA	NC_003450.3	complement(1762514..1763134)	61.8911	0.426117	1.34361	0.074475	0.282283	1
ruvC	NC_003450.3	complement(1763174..1763839)	88.625	0.115491	1.08334	0.513437	0.777042	1
NCgl1599	NC_003450.3	complement(1763987..1764742)	364.174	0.0346198	1.02429	0.845285	0.951562	1
NCgl1600	NC_003450.3	complement(1765012..1765860)	45.0392	0.476306	1.39118	0.0652679	0.264623	1
NCgl1601	NC_003450.3	1765969..1766445	218.91	0.161294	1.11829	0.390515	0.695316	1
NCgl1602	NC_003450.3	complement(1766484..1766948)	43.8862	-0.431527	-1.34866	0.0818358	0.299581	1
NCgl1603	NC_003450.3	complement(1766945..1768030)	112.615	-0.396802	-1.31659	0.0158793	0.10908	1
NCgl1604	NC_003450.3	complement(1768031..1768996)	154.156	-0.654169	-1.57371	0.002677	0.0350797	1
NCgl1605	NC_003450.3	complement(1769019..1769678)	153.419	-0.473918	-1.38888	0.0141766	0.101464	1
NCgl1606	NC_003450.3	complement(1769678..1770220)	316.08	-0.437153	-1.35393	0.0217187	0.13334	1
thrS	NC_003450.3	complement(1770324..1772384)	521.67	-0.385885	-1.30666	0.0646706	0.263419	1
NCgl1608	NC_003450.3	complement(1772655..1773863)	284.993	-0.265027	-1.20166	0.126473	0.380681	1
NCgl1609	NC_003450.3	complement(1773890..1774438)	192.522	0.116982	1.08446	0.514305	0.777506	1
NCgl1610	NC_003450.3	complement(1774454..1775068)	691.43	-0.0181392	-1.01265	0.911542	0.972369	1
NCgl1611	NC_003450.3	complement(1778099..1779508)	7.39983	-0.0515659	-1.03639	0.888794	0.962746	1
NCgl1612	NC_003450.3	complement(1779551..1780051)	2.6278	-1.0081	-2.01127	0.129146	0.384682	1
NCgl1613	NC_003450.3	complement(1780504..1780830)	0.95699	-0.267674	-1.20387	0.827292	NaN	1
NCgl1614	NC_003450.3	complement(1781016..1781585)	89.7904	0.526437	1.44037	0.0199317	0.126556	1
NCgl1615	NC_003450.3	1781924..1782793	64.3504	0.38033	1.30164	0.050206	0.223722	1
NCgl1616	NC_003450.3	complement(1782891..1785473)	32.1318	-0.19918	-1.14805	0.329364	0.637992	1
NCgl1617	NC_003450.3	complement(1785729..1786844)	33.6185	-0.730824	-1.65959	0.003355	0.040816	1
NCgl1618	NC_003450.3	complement(1786904..1788829)	26.3375	-0.757661	-1.69075	0.0001359	0.004415	0.401071
NCgl1619	NC_003450.3	1789080..1789565	4.43834	0.477738	1.39256	0.287621	0.59908	1
NCgl1620	NC_003450.3	1789580..1789771	3.06397	0.964781	1.95177	0.295853	NaN	1
NCgl1621	NC_003450.3	1789833..1790060	2.20086	-2.21438	-4.64083	0.125031	NaN	1
NCgl1622	NC_003450.3	complement(1790458..1790802)	74.8425	-0.0865344	-1.06182	0.737101	0.902237	1
NCgl1623	NC_003450.3	1791842..1792441	159.817	0.42684	1.34429	0.0782961	0.292171	1
NCgl1624	NC_003450.3	1792428..1793429	156.366	0.350894	1.27535	0.0916645	0.320897	1
NCgl1625	NC_003450.3	1793714..1794823	684.385	0.293985	1.22602	0.115445	0.365999	1
NCgl1626	NC_003450.3	1795591..1796184	186.52	0.008876	1.00617	0.958456	0.987128	1
NCgl1627	NC_003450.3	1796210..1797052	172.949	0.0751409	1.05346	0.699405	0.884039	1
NCgl1628	NC_003450.3	1797350..1797772	363.214	1.06903	2.09802	1.018e-08	2.945e-06	3.006e-05
NCgl1629	NC_003450.3	complement(1798020..1798757)	1288.83	0.985847	1.98048	8.012e-07	7.773e-05	0.002365
NCgl1630	NC_003450.3	1799182..1799409	17.2012	0.645056	1.5638	0.14583	0.409855	1
NCgl1631	NC_003450.3	1799704..1800369	8.68584	0.166161	1.12207	0.630276	0.849771	1
NCgl1632	NC_003450.3	1800873..1801310	14.998	1.11916	2.17221	0.003354	0.040816	1
NCgl1633	NC_003450.3	1801494..1802099	154.675	0.576237	1.49096	0.0115436	0.088516	1
NCgl1634	NC_003450.3	complement(1802152..1802577)	124.975	0.120172	1.08686	0.626031	0.849771	1
NCgl1635	NC_003450.3	1802889..1803422	96.9054	-0.776968	-1.71353	6.248e-05	0.002778	0.184429
NCgl1636	NC_003450.3	1803630..1803896	3.28995	-0.826971	-1.77396	0.2952	NaN	1
NCgl1637	NC_003450.3	1804134..1804601	14.6651	0.519443	1.4334	0.102349	0.341461	1
NCgl1638	NC_003450.3	1804629..1804868	3.83697	-0.166746	-1.12252	0.827998	NaN	1
NCgl1639	NC_003450.3	1804988..1805602	2.44778	-0.646871	-1.56577	0.254808	0.564245	1
NCgl1640	NC_003450.3	1805775..1806689	8.22615	-0.491313	-1.40572	0.112578	0.359752	1
NCgl1641	NC_003450.3	1806941..1807399	30.3326	0.277263	1.21189	0.313788	0.621443	1
NCgl1642	NC_003450.3	1807547..1808116	14.449	0.251051	1.19007	0.424371	0.715142	1
NCgl1643	NC_003450.3	1808137..1808424	6.80882	0.484416	1.39902	0.323452	0.633756	1
NCgl1644	NC_003450.3	1808500..1808835	10.7968	0.451069	1.36705	0.311544	0.618808	1
NCgl1645	NC_003450.3	1809761..1810375	11.0004	0.567353	1.4818	0.0760618	0.287168	1
NCgl1646	NC_003450.3	1810637..1811548	62.6769	0.002515	1.00174	0.989407	0.995299	1
NCgl1647	NC_003450.3	1811564..1811941	168.859	0.0621288	1.04401	0.717201	0.894413	1
NCgl1648	NC_003450.3	1812215..1812694	4.88238	-0.227659	-1.17093	0.658901	0.866314	1
NCgl1649	NC_003450.3	1812881..1813609	10.9275	-0.189921	-1.1407	0.541949	0.799474	1
NCgl1650	NC_003450.3	1813780..1814520	187.361	-0.0162952	-1.01136	0.93828	0.980694	1
NCgl1651	NC_003450.3	1814887..1815654	4.52123	-0.384046	-1.305	0.395995	0.699093	1
NCgl1652	NC_003450.3	1815673..1816131	27.5557	0.543243	1.45724	0.170511	0.449516	1
NCgl1653	NC_003450.3	1816451..1816639	0.774618	-3.32154	-9.99731	0.373059	NaN	1
NCgl1654	NC_003450.3	1817132..1817806	18.4474	0.400806	1.32025	0.294992	0.605478	1
NCgl1655	NC_003450.3	1817821..1818222	22.6825	0.292976	1.22516	0.412484	0.708159	1
NCgl1656	NC_003450.3	1818460..1818777	496.263	-0.560195	-1.47447	0.0006306	0.0129334	1
NCgl1657	NC_003450.3	1818882..1819169	199.69	-0.44624	-1.36248	0.0451348	0.210426	1
NCgl1658	NC_003450.3	complement(1820178..1822391)	28.5195	0.165715	1.12172	0.42007	0.713754	1
NCgl1659	NC_003450.3	1822628..1824325	25.9264	0.292781	1.225	0.178794	0.459211	1
NCgl1660	NC_003450.3	1824371..1824592	13.6912	0.507351	1.42144	0.276061	0.58765	1
NCgl1661	NC_003450.3	complement(1825175..1825606)	71.7195	0.393747	1.3138	0.150712	0.418693	1
NCgl1662	NC_003450.3	complement(1825748..1826644)	15.9586	0.308164	1.23813	0.241941	0.551374	1
NCgl1663	NC_003450.3	1826024..1826560	0	NaN	NaN	NaN	NaN	NaN
NCgl1664	NC_003450.3	complement(1826641..1826937)	27.7304	0.118692	1.08575	0.718919	0.895398	1
NCgl1665	NC_003450.3	complement(1829685..1829900)	0	NaN	NaN	NaN	NaN	NaN
NCgl1666	NC_003450.3	1830765..1832066	3.61368	-0.116094	-1.0838	0.751891	0.910892	1
NCgl1667	NC_003450.3	1832185..1834047	23.9083	-0.128305	-1.09301	0.53588	0.795024	1
NCgl1668	NC_003450.3	complement(1834146..1834928)	11.2172	-0.147598	-1.10772	0.666085	0.869277	1
NCgl1669	NC_003450.3	1836552..1838327	4.52315	-0.363086	-1.28617	0.326834	0.636072	1
NCgl1670	NC_003450.3	1838349..1842140	11.9548	-0.236333	-1.17799	0.240897	0.549427	1
NCgl1671	NC_003450.3	1842235..1842684	10.4583	0.355173	1.27914	0.387796	0.692728	1
NCgl1672	NC_003450.3	1842921..1843340	75.2588	-0.0909451	-1.06507	0.713019	0.892096	1
NCgl1673	NC_003450.3	1843518..1845359	4.9393	-0.351068	-1.2755	0.342619	0.647183	1
NCgl1674	NC_003450.3	1845483..1845860	6.74397	0.255439	1.1937	0.555508	0.807924	1
NCgl1675	NC_003450.3	1845872..1846210	19.378	0.0877296	1.0627	0.766439	0.91736	1
NCgl1676	NC_003450.3	complement(1846330..1846680)	1060.36	0.0495981	1.03498	0.780313	0.922217	1
NCgl1677	NC_003450.3	1847327..1847935	8.10203	-0.300642	-1.23169	0.41153	0.707998	1
NCgl1678	NC_003450.3	1847938..1848477	8.35215	0.0321964	1.02257	0.93856	0.980694	1
NCgl1679	NC_003450.3	1848509..1849039	5.4322	-0.546645	-1.46068	0.237539	0.545209	1
NCgl1680	NC_003450.3	1849039..1849788	8.23594	0.74521	1.67622	0.0346896	0.181087	1
NCgl1681	NC_003450.3	1849781..1849969	7.26274	0.88668	1.84892	0.157325	0.429426	1
NCgl1682	NC_003450.3	complement(1850471..1851049)	854.99	5.46652	44.2168	8.144e-134	2.355e-130	2.404e-130
NCgl1683	NC_003450.3	1851220..1852443	463.4	4.34876	20.3754	1.257e-116	1.817e-113	3.71e-113
NCgl1684	NC_003450.3	1852596..1853876	19.2114	3.61994	12.2945	8.933e-15	5.167e-12	2.637e-11
NCgl1685	NC_003450.3	1854282..1854857	10.5537	0.0835554	1.05963	0.788748	0.92644	1
NCgl1686	NC_003450.3	1855058..1855240	5.02609	-0.279681	-1.21393	0.673738	0.872129	1
NCgl1687	NC_003450.3	1855532..1856791	12.3829	-0.0198096	-1.01383	0.949019	0.984067	1
NCgl1688	NC_003450.3	1856915..1858741	9.60613	0.1664	1.12225	0.613629	0.843048	1
NCgl1689	NC_003450.3	1858763..1860730	5.72937	0.002195	1.00152	0.995002	0.998827	1
NCgl1690	NC_003450.3	1860752..1861228	4.95068	-0.758797	-1.69208	0.121537	0.375231	1
NCgl1691	NC_003450.3	1861320..1861478	0.920772	-3.32154	-9.99731	0.374588	NaN	1
NCgl1692	NC_003450.3	1862945..1865302	6.58083	-0.11275	-1.08129	0.71414	0.892096	1
NCgl1693	NC_003450.3	1865619..1865825	3.78925	0.809007	1.75201	0.353674	NaN	1
NCgl1694	NC_003450.3	1865842..1866222	10.205	-0.320614	-1.24886	0.45461	0.737754	1
NCgl1695	NC_003450.3	1866328..1866795	5.23755	0.594665	1.51012	0.186026	0.467004	1
NCgl1696	NC_003450.3	1866832..1867098	6.24269	0.329092	1.25622	0.519823	0.781442	1
NCgl1697	NC_003450.3	1867098..1867877	79.0661	0.287794	1.22077	0.152231	0.420645	1
NCgl1698	NC_003450.3	1867886..1868590	14.7418	0.295066	1.22694	0.449078	0.733774	1
NCgl1699	NC_003450.3	complement(1868668..1868895)	41.439	-0.158311	-1.11598	0.682676	0.873987	1
NCgl1700	NC_003450.3	complement(1868924..1871044)	22.5276	-0.0799184	-1.05696	0.706005	0.886568	1
NCgl1701	NC_003450.3	complement(1871098..1871331)	5.02805	0.294737	1.22666	0.654635	0.865662	1
NCgl1702	NC_003450.3	complement(1871377..1877886)	8.46308	-0.342383	-1.26785	0.107719	0.353377	1
NCgl1703	NC_003450.3	1878333..1879403	37.809	0.304142	1.23468	0.20503	0.495421	1
NCgl1704	NC_003450.3	1879412..1880488	33.1375	-0.0122997	-1.00856	0.956143	0.987128	1
NCgl1705	NC_003450.3	1880490..1882388	34.1577	-0.294218	-1.22622	0.0913363	0.320897	1
NCgl1706	NC_003450.3	complement(1882467..1883990)	19.6361	-0.150651	-1.11007	0.568773	0.816728	1
NCgl1707	NC_003450.3	complement(1884217..1884888)	42.5897	-0.322	-1.25006	0.227306	0.528857	1
NCgl1708	NC_003450.3	1885230..1887050	149.848	-0.494212	-1.40855	0.005028	0.0521033	1
NCgl1709	NC_003450.3	1887405..1887593	29.0509	0.411936	1.33047	0.331144	0.638063	1
NCgl1710	NC_003450.3	complement(1887685..1888002)	3.39156	0.066722	1.04733	0.913469	0.972526	1
NCgl1711	NC_003450.3	complement(1888228..1889094)	164.308	-0.293314	-1.22545	0.183167	0.46426	1
NCgl1712	NC_003450.3	complement(1890025..1891617)	9.9495	-0.100718	-1.07231	0.730702	0.899981	1
NCgl1713	NC_003450.3	complement(1891829..1893037)	13.3	0.105792	1.07608	0.721642	0.89656	1
NCgl1714	NC_003450.3	complement(1893385..1894632)	13.0663	-0.565302	-1.4797	0.0567957	0.241549	1
NCgl1715	NC_003450.3	complement(1894736..1897231)	11.4189	-0.382661	-1.30374	0.136062	0.394516	1
NCgl1716	NC_003450.3	complement(1897371..1899158)	10.7251	-0.265388	-1.20196	0.316939	0.625657	1
NCgl1717	NC_003450.3	complement(1899230..1899808)	7.18802	-0.330214	-1.2572	0.407115	0.706285	1
NCgl1718	NC_003450.3	complement(1899801..1900775)	6.13422	0.13414	1.09744	0.680341	0.873371	1
NCgl1719	NC_003450.3	complement(1901063..1901911)	17.5377	-0.471652	-1.3867	0.0371167	0.188649	1
NCgl1720	NC_003450.3	complement(1902002..1902883)	61.1908	-0.581982	-1.4969	0.0107424	0.0846515	1
NCgl1721	NC_003450.3	complement(1903110..1905878)	4.57647	-0.309537	-1.23931	0.341945	0.647183	1
NCgl1722	NC_003450.3	complement(1905970..1906572)	7.42089	-0.891786	-1.85547	0.0363241	0.186588	1
NCgl1723	NC_003450.3	complement(1906661..1907914)	17.6451	-0.333098	-1.25972	0.201471	0.490988	1
NCgl1724	NC_003450.3	complement(1907962..1908660)	16.3944	-0.162368	-1.11912	0.646637	0.859805	1
NCgl1725	NC_003450.3	complement(1908782..1909498)	32.1902	-0.346592	-1.27155	0.162405	0.436097	1
NCgl1726	NC_003450.3	complement(1909498..1910508)	7.46712	-0.379074	-1.30051	0.218794	0.513598	1
NCgl1727	NC_003450.3	complement(1910639..1912300)	10.1436	-0.634445	-1.55234	0.0624005	0.255827	1
NCgl1728	NC_003450.3	complement(1912330..1913733)	6.24141	-0.609852	-1.5261	0.0705185	0.277252	1
NCgl1729	NC_003450.3	complement(1913970..1914329)	8.95293	-0.509313	-1.42337	0.374974	0.678614	1
NCgl1730	NC_003450.3	complement(1914722..1916233)	7.65181	0.231578	1.17412	0.562418	0.812687	1
NCgl1731	NC_003450.3	1916428..1916736	415.351	0.629386	1.54691	0.0005382	0.0114444	1
NCgl1732	NC_003450.3	1916944..1917168	2245.81	-0.0817417	-1.05829	0.641307	0.855865	1
NCgl1733	NC_003450.3	complement(1917326..1917514)	78.8526	0.0609646	1.04316	0.825881	0.941705	1
NCgl1734	NC_003450.3	complement(1917561..1918070)	99.5849	0.157768	1.11556	0.45045	0.734331	1
NCgl1735	NC_003450.3	complement(1919643..1920161)	94.4368	-0.238145	-1.17948	0.252631	0.562647	1
NCgl1736	NC_003450.3	complement(1920344..1921276)	87.181	-0.060193	-1.04261	0.765458	0.91736	1
NCgl1737	NC_003450.3	complement(1921544..1926010)	19.6184	-0.543787	-1.45779	0.010027	0.0807746	1
NCgl1738	NC_003450.3	complement(1926256..1926837)	85.412	0.620038	1.53692	0.007811	0.0686963	1
NCgl1739	NC_003450.3	complement(1927242..1928189)	204.058	0.293203	1.22536	0.122834	0.377509	1
NCgl1740	NC_003450.3	1928211..1928384	10.1428	0.190257	1.14097	0.699972	0.884368	1
NCgl1741	NC_003450.3	1928534..1928911	140.067	0.703549	1.62851	0.000676	0.0134836	1
NCgl1742	NC_003450.3	complement(1929056..1930879)	137.072	0.213683	1.15964	0.264769	0.575993	1
NCgl1743	NC_003450.3	complement(1930987..1931190)	44.6979	0.158532	1.11615	0.625555	0.849771	1
NCgl1744	NC_003450.3	complement(1931418..1931888)	158.416	0.719138	1.6462	8.411e-05	0.003249	0.248286
NCgl1745	NC_003450.3	complement(1931932..1932315)	282.396	0.565544	1.47995	0.001042	0.0188262	1
NCgl1746	NC_003450.3	complement(1932370..1932777)	12.7365	0.615834	1.53244	0.101472	0.340044	1
NCgl1747	NC_003450.3	complement(1933519..1934250)	233.598	0.304892	1.23533	0.0770757	0.289484	1
NCgl1748	NC_003450.3	complement(1934968..1935912)	291.339	0.534028	1.44797	0.006557	0.0617661	1
NCgl1749	NC_003450.3	1936283..1936852	102.175	0.234701	1.17666	0.341279	0.647183	1
NCgl1750	NC_003450.3	1937202..1937414	81.4756	0.206856	1.15417	0.507088	0.77458	1
NCgl1751	NC_003450.3	complement(1937483..1937737)	119.579	0.554205	1.46836	0.0268153	0.150805	1
NCgl1752	NC_003450.3	complement(1938528..1939010)	7.30785	-0.0006398	-1.00044	0.998768	0.999853	1
NCgl1753	NC_003450.3	1939146..1940138	5.92429	0.891064	1.85454	0.0173225	0.115697	1
NCgl1754	NC_003450.3	1940257..1940847	16.7559	1.67502	3.19324	4.863e-07	5.905e-05	0.001436
NCgl1755	NC_003450.3	1941107..1941553	405.568	0.461747	1.37721	0.003845	0.0443016	1
NCgl1756	NC_003450.3	complement(1941729..1942430)	4936.85	0.620404	1.53731	5.553e-05	0.002549	0.163925
NCgl1757	NC_003450.3	1942519..1942815	247.593	0.386836	1.30752	0.0997991	0.337763	1
NCgl1758	NC_003450.3	1943095..1943313	19.6989	1.28152	2.43095	0.004284	0.0474676	1
NCgl1759	NC_003450.3	1943345..1943656	8.48483	0.704806	1.62993	0.0968035	0.330526	1
NCgl1760	NC_003450.3	1944127..1944567	64.6976	0.458591	1.3742	0.0433339	0.206461	1
NCgl1761	NC_003450.3	complement(1944605..1945435)	98.2829	0.457586	1.37324	0.0225032	0.134739	1
NCgl1762	NC_003450.3	complement(1945592..1945882)	159.368	0.661189	1.58138	0.008546	0.0737737	1
NCgl1763	NC_003450.3	complement(1945949..1946332)	406.742	0.750102	1.68191	5.267e-05	0.002457	0.155487
NCgl1764	NC_003450.3	complement(1946329..1946553)	278.889	0.385178	1.30602	0.0825869	0.301567	1
NCgl1765	NC_003450.3	complement(1946606..1947037)	468.673	0.371202	1.29343	0.0315532	0.167663	1
NCgl1766	NC_003450.3	complement(1947067..1948650)	136.733	0.0384254	1.02699	0.819264	0.940144	1
NCgl1767	NC_003450.3	complement(1949018..1951450)	10.665	-0.0762254	-1.05426	0.768273	0.91736	1
NCgl1768	NC_003450.3	complement(1951616..1952485)	17.9764	-0.376187	-1.29791	0.183426	0.464348	1
NCgl1769	NC_003450.3	complement(1952543..1954822)	11.2891	-0.859728	-1.8147	0.0006057	0.0126943	1
NCgl1770	NC_003450.3	complement(1956200..1958278)	3.71077	-0.0733741	-1.05217	0.812444	0.939266	1
NCgl1771	NC_003450.3	complement(1958447..1959340)	27.9664	0.371284	1.2935	0.151393	0.420181	1
NCgl1772	NC_003450.3	complement(1959762..1960196)	39.4442	0.124457	1.0901	0.681375	0.873465	1
NCgl1773	NC_003450.3	complement(1960368..1961114)	10.1066	0.358582	1.28216	0.219655	0.514784	1
NCgl1774	NC_003450.3	complement(1961111..1962967)	28.7224	0.033599	1.02356	0.893261	0.964281	1
NCgl1775	NC_003450.3	complement(1963136..1963429)	44.1524	-0.352141	-1.27645	0.226048	0.526879	1
NCgl1776	NC_003450.3	complement(1963511..1964743)	3.59565	-0.38596	-1.30673	0.307345	0.615541	1
NCgl1777	NC_003450.3	complement(1964724..1965902)	1.57827	-0.283003	-1.21673	0.54441	0.799474	1
NCgl1778	NC_003450.3	complement(1965908..1966240)	4.27228	-0.245404	-1.18542	0.676627	0.872795	1
NCgl1779	NC_003450.3	1966349..1966987	6.13752	0.008366	1.00582	0.982671	0.993443	1
NCgl1780	NC_003450.3	1967604..1968170	28.1367	-0.887275	-1.84968	8.85e-05	0.003249	0.261253
NCgl1781	NC_003450.3	1968264..1969718	5.83372	-0.175994	-1.12974	0.602773	0.838086	1
NCgl1782	NC_003450.3	1969745..1970206	5.09335	0.140354	1.10218	0.746747	0.90887	1
NCgl1783	NC_003450.3	1970335..1971477	69.0532	0.0920986	1.06592	0.692598	0.880974	1
NCgl1784	NC_003450.3	1971672..1973093	6.97112	-0.214672	-1.16044	0.57066	0.817274	1
NCgl1785	NC_003450.3	1973147..1973740	1.65062	0.149869	1.10947	0.809148	0.937956	1
NCgl1786	NC_003450.3	1973809..1974207	34.6482	0.352177	1.27649	0.300836	0.608829	1
NCgl1787	NC_003450.3	1974267..1974506	17.1582	0.715899	1.64251	0.0889972	0.315804	1
NCgl1788	NC_003450.3	1975171..1975797	5.96935	-0.115683	-1.08349	0.781811	0.922756	1
NCgl1789	NC_003450.3	1975916..1976497	1.51619	0.123684	1.08951	0.851467	NaN	1
NCgl1790	NC_003450.3	1976522..1976986	1.12478	-0.377338	-1.29894	0.694043	NaN	1
NCgl1791	NC_003450.3	1977043..1977552	1.73024	0.760321	1.69387	0.32066	NaN	1
NCgl1792	NC_003450.3	1977772..1978332	47.0136	0.0218163	1.01524	0.938259	0.980694	1
NCgl1793	NC_003450.3	1978452..1978724	2.15488	0.657157	1.57697	0.487553	NaN	1
NCgl1794	NC_003450.3	1978738..1979220	6.36761	-0.305263	-1.23564	0.540841	0.799474	1
NCgl1795	NC_003450.3	1979239..1979811	3.94176	-0.831387	-1.7794	0.0929381	0.323438	1
NCgl1796	NC_003450.3	1979974..1980888	2.88125	-0.136876	-1.09952	0.789973	0.92644	1
NCgl1797	NC_003450.3	1980965..1981660	4.17647	-0.09981	-1.07163	0.818879	0.940144	1
NCgl1798	NC_003450.3	1981663..1982031	6.37704	0.60274	1.5186	0.205955	0.496352	1
NCgl1799	NC_003450.3	1982176..1982820	1.16782	-0.096901	-1.06947	0.896584	NaN	1
NCgl1800	NC_003450.3	1983186..1983551	0.629012	-3.86035	-14.5238	0.294516	NaN	1
NCgl1801	NC_003450.3	1983611..1983886	0.710485	0.385286	1.30612	0.801653	NaN	1
NCgl1802	NC_003450.3	1983981..1984184	4.3256	1.53694	2.90178	0.103581	NaN	1
NCgl1803	NC_003450.3	1984217..1984453	2.29642	-0.377525	-1.29911	0.71442	NaN	1
NCgl1804	NC_003450.3	1984495..1984731	68.2605	0.115235	1.08315	0.698605	0.883898	1
NCgl1805	NC_003450.3	1985092..1985367	123.624	0.936457	1.91382	4.975e-05	0.002439	0.146862
NCgl1806	NC_003450.3	complement(1985439..1986590)	237.675	-0.268129	-1.20425	0.144367	0.406928	1
NCgl1807	NC_003450.3	complement(1987504..1987896)	2.74432	0.408063	1.3269	0.529431	0.790456	1
NCgl1808	NC_003450.3	complement(1987884..1988306)	3.47684	0.612912	1.52934	0.298571	0.608042	1
NCgl1811	NC_003450.3	complement(1988775..1989605)	6.96122	0.336981	1.26311	0.392881	0.696732	1
NCgl1812	NC_003450.3	complement(1989871..1990764)	20.0653	-0.25269	-1.19143	0.390803	0.695316	1
NCgl1813	NC_003450.3	complement(1991186..1991620)	36.0632	-0.0128665	-1.00896	0.970363	0.992307	1
NCgl1814	NC_003450.3	complement(1991792..1992538)	10.1066	0.431529	1.34866	0.14123	0.403593	1
NCgl1815	NC_003450.3	complement(1992535..1994121)	9.14363	0.871453	1.8295	0.192308	0.477136	1
NCgl1816	NC_003450.3	complement(1994605..1995294)	4.40501	0.0471279	1.03321	0.916706	0.974316	1
NCgl1817	NC_003450.3	complement(1995780..1996088)	2.36898	-0.879242	-1.83941	0.316502	NaN	1
NCgl1818	NC_003450.3	1996106..1996540	2.54859	-1.14408	-2.21005	0.130926	NaN	1
NCgl1819	NC_003450.3	1996768..1997115	1.14325	-0.852399	-1.8055	0.513954	NaN	1
NCgl1820	NC_003450.3	1997168..1997506	1.73534	0.921397	1.89395	0.395792	NaN	1
NCgl1821	NC_003450.3	1997545..1998243	183.169	-0.246437	-1.18627	0.290414	0.603191	1
NCgl1822	NC_003450.3	1998385..1999545	238.91	0.517805	1.43178	0.008598	0.0737834	1
NCgl1823	NC_003450.3	1999542..1999952	625.497	0.374837	1.29669	0.0669631	0.268885	1
NCgl1824	NC_003450.3	complement(2000518..2001216)	536.383	0.0872654	1.06235	0.553512	0.806532	1
NCgl1825	NC_003450.3	2001489..2002115	803.813	-0.101005	-1.07252	0.562586	0.812687	1
NCgl1826	NC_003450.3	2002126..2003337	339.928	0.104699	1.07527	0.49734	0.770139	1
NCgl1827	NC_003450.3	complement(2003399..2005309)	182.241	0.0513969	1.03627	0.75043	0.909955	1
NCgl1828	NC_003450.3	complement(2005459..2006697)	216.827	-0.0298182	-1.02088	0.870846	0.957535	1
NCgl1829	NC_003450.3	complement(2006774..2007637)	297.772	0.157054	1.11501	0.408362	0.706613	1
dut	NC_003450.3	complement(2007735..2008184)	237.145	-0.0970005	-1.06955	0.583741	0.826964	1
NCgl1831	NC_003450.3	2008250..2008801	199.113	0.380812	1.30207	0.022125	0.134733	1
NCgl1832	NC_003450.3	complement(2008873..2009082)	24.4806	-0.175634	-1.12946	0.65223	0.863272	1
NCgl1833	NC_003450.3	complement(2009277..2009570)	190.758	0.150839	1.11022	0.519213	0.781442	1
NCgl1834	NC_003450.3	complement(2009721..2010563)	387.054	-0.0583511	-1.04127	0.743112	0.905858	1
NCgl1835	NC_003450.3	2010633..2011385	476.602	-0.0988232	-1.0709	0.501371	0.772903	1
NCgl1836	NC_003450.3	2011863..2013359	395.07	0.214824	1.16056	0.264246	0.575993	1
NCgl1837	NC_003450.3	complement(2014159..2015496)	87.5681	0.0123666	1.00861	0.941175	0.980989	1
NCgl1838	NC_003450.3	complement(2015582..2016121)	394.185	0.262264	1.19936	0.159979	0.433157	1
NCgl1839	NC_003450.3	complement(2016254..2017966)	154.196	0.339416	1.26524	0.0716615	0.27929	1
NCgl1840	NC_003450.3	complement(2017963..2018202)	133.18	0.273119	1.20842	0.299434	0.608042	1
NCgl1841	NC_003450.3	2018260..2018757	37.0137	0.259237	1.19685	0.417246	0.711312	1
NCgl1842	NC_003450.3	2018750..2020279	57.4824	0.006301	1.00438	0.9699	0.992201	1
NCgl1843	NC_003450.3	2020293..2020727	66.0408	-0.0141968	-1.00989	0.956851	0.987128	1
NCgl1844	NC_003450.3	2020854..2021849	893.875	-0.733377	-1.66253	0.0002673	0.007091	0.788974
NCgl1845	NC_003450.3	2022266..2022952	383.625	0.269995	1.2058	0.193987	0.479497	1
NCgl1846	NC_003450.3	2022959..2023948	143.109	0.34386	1.26915	0.057031	0.24216	1
NCgl1847	NC_003450.3	complement(2023945..2025270)	32.2398	-0.0620393	-1.04394	0.764437	0.91736	1
NCgl1848	NC_003450.3	2025423..2026382	647.927	1.077	2.10964	4.141e-08	1.054e-05	0.0001222
NCgl1849	NC_003450.3	2026494..2029046	124.354	0.240958	1.18178	0.157058	0.429311	1
NCgl1850	NC_003450.3	2029177..2030160	384.416	0.119551	1.0864	0.406885	0.706285	1
NCgl1851	NC_003450.3	complement(2030274..2031365)	648.436	-0.507796	-1.42188	0.005568	0.0553383	1
NCgl1852	NC_003450.3	2031478..2035386	57.5139	0.161764	1.11865	0.326	0.634877	1
nrdR	NC_003450.3	complement(2035428..2035880)	98.7717	-0.187751	-1.13899	0.332446	0.638827	1
NCgl1854	NC_003450.3	complement(2035987..2036187)	35.0729	-0.55514	-1.46931	0.115489	0.365999	1
NCgl1855	NC_003450.3	2036749..2037510	1468.77	-0.0233007	-1.01628	0.9137	0.972526	1
NCgl1856	NC_003450.3	2037815..2038594	91.3848	0.165842	1.12182	0.425208	0.715142	1
NCgl1857	NC_003450.3	2038591..2039553	98.6578	0.0711791	1.05057	0.684357	0.874574	1
NCgl1858	NC_003450.3	complement(2039615..2041321)	1200.06	-0.0656587	-1.04656	0.640492	0.855865	1
NCgl1859	NC_003450.3	2041728..2042522	582.239	0.829603	1.7772	1.689e-05	0.0009768	0.0498556
NCgl1860	NC_003450.3	2042519..2043511	540.394	0.322372	1.25038	0.0616882	0.254861	1
NCgl1861	NC_003450.3	2043508..2045574	1244.96	-0.0216464	-1.01512	0.879848	0.961225	1
NCgl1862	NC_003450.3	2045762..2046031	2814.86	-0.297097	-1.22867	0.112254	0.359114	1
NCgl1863	NC_003450.3	complement(2046711..2047238)	112.16	0.323991	1.25179	0.172111	0.450448	1
NCgl1864	NC_003450.3	complement(2047317..2048606)	50.9236	0.11826	1.08542	0.484791	0.765492	1
NCgl1865	NC_003450.3	complement(2048647..2050107)	492.986	0.0736128	1.05235	0.659425	0.866314	1
NCgl1866	NC_003450.3	2050351..2051109	901.412	0.712992	1.6392	0.001817	0.0270833	1
NCgl1867	NC_003450.3	2051306..2051845	359.415	-0.292504	-1.22476	0.158707	0.43106	1
dapF	NC_003450.3	complement(2051842..2052675)	238.416	0.429093	1.34639	0.0190806	0.124003	1
miaA	NC_003450.3	complement(2052681..2053586)	205.942	0.444087	1.36045	0.0130404	0.0957285	1
NCgl1870	NC_003450.3	complement(2053606..2054226)	185.358	0.322057	1.25011	0.0804489	0.296553	1
NCgl1871	NC_003450.3	2054403..2055764	495.562	0.143613	1.10467	0.425538	0.715142	1
NCgl1872	NC_003450.3	2055765..2056790	76.2587	0.104688	1.07526	0.65681	0.866314	1
NCgl1873	NC_003450.3	complement(2057117..2057788)	970.687	-0.0978275	-1.07016	0.593046	0.832567	1
NCgl1874	NC_003450.3	complement(2057852..2059432)	91.5973	-0.009656	-1.00672	0.953471	0.986085	1
NCgl1875	NC_003450.3	2059750..2060502	1768.27	-0.596792	-1.51235	0.004535	0.0493382	1
NCgl1876	NC_003450.3	2060620..2061507	1491.97	-0.658533	-1.57848	0.001487	0.0240291	1
NCgl1877	NC_003450.3	2061629..2062315	792.656	-0.907031	-1.87518	8.828e-07	8.235e-05	0.002606
NCgl1878	NC_003450.3	2062441..2063262	649.269	-0.786356	-1.72471	1.579e-05	0.0009317	0.0466004
recX	NC_003450.3	complement(2063295..2063942)	66.5751	0.489846	1.4043	0.0413358	0.201837	1
recA	NC_003450.3	complement(2063986..2065116)	550.831	0.445091	1.3614	0.0101227	0.0813188	1
NCgl1881	NC_003450.3	complement(2065391..2065606)	5.44705	0.53218	1.44611	0.392935	0.696732	1
NCgl1882	NC_003450.3	complement(2065664..2066344)	17.5649	0.183414	1.13557	0.616177	0.844192	1
NCgl1883	NC_003450.3	2066506..2067144	8.74597	0.0573275	1.04054	0.857878	0.954619	1
NCgl1884	NC_003450.3	2067177..2067869	40.0394	0.322484	1.25048	0.177764	0.457714	1
NCgl1885	NC_003450.3	2067866..2068477	31.2404	0.401034	1.32045	0.186528	0.467621	1
NCgl1886	NC_003450.3	complement(2068553..2069383)	860.005	0.191056	1.1416	0.292149	0.603191	1
NCgl1887	NC_003450.3	complement(2069613..2069936)	418.515	0.121307	1.08772	0.566494	0.814425	1
NCgl1888	NC_003450.3	complement(2069994..2070512)	65.9314	0.0527107	1.03721	0.821208	0.941151	1
NCgl1889	NC_003450.3	complement(2070516..2071142)	170.448	0.214202	1.16006	0.2669	0.579052	1
NCgl1890	NC_003450.3	2071315..2071602	163.752	0.417966	1.33604	0.0426789	0.204689	1
NCgl1892	NC_003450.3	complement(2071796..2072905)	83.2074	0.0877926	1.06274	0.588864	0.830341	1
NCgl1893	NC_003450.3	complement(2073291..2076170)	510.465	-0.0484066	-1.03412	0.812005	0.939266	1
NCgl1894	NC_003450.3	complement(2076389..2077024)	78.4684	0.157701	1.11551	0.44054	0.727608	1
NCgl1895	NC_003450.3	complement(2077119..2079275)	653.646	0.133141	1.09668	0.497788	0.770253	1
dapA	NC_003450.3	complement(2079278..2080183)	687.844	0.206609	1.15397	0.252215	0.562378	1
thyX	NC_003450.3	complement(2080384..2081136)	146.224	0.388094	1.30866	0.0198418	0.126556	1
NCgl1898	NC_003450.3	complement(2081188..2081934)	361.868	0.242479	1.18302	0.17934	0.459233	1
NCgl1899	NC_003450.3	2082250..2082816	407.407	-0.0726769	-1.05167	0.698988	0.883898	1
NCgl1900	NC_003450.3	complement(2082929..2085190)	620.357	0.149945	1.10953	0.445244	0.731359	1
rpsO	NC_003450.3	complement(2085433..2085702)	1866.43	-0.223248	-1.16736	0.199752	0.488946	1
NCgl1902	NC_003450.3	complement(2085876..2086826)	172.484	-0.0142935	-1.00996	0.937418	0.980694	1
NCgl1903	NC_003450.3	complement(2086916..2087941)	157.104	0.222894	1.16707	0.228424	0.530179	1
truB	NC_003450.3	2087973..2088866	58.7843	0.425826	1.34334	0.0306213	0.164853	1
NCgl1905	NC_003450.3	complement(2089215..2089868)	59.6677	-0.0125216	-1.00872	0.953693	0.986085	1
NCgl1906	NC_003450.3	complement(2089858..2090664)	98.6544	0.107581	1.07742	0.663681	0.867972	1
NCgl1907	NC_003450.3	complement(2090748..2092055)	42.2727	-0.173713	-1.12796	0.389246	0.693697	1
NCgl1908	NC_003450.3	complement(2092048..2093046)	113.758	-0.153648	-1.11238	0.352146	0.658311	1
rbfA	NC_003450.3	complement(2093052..2093501)	147.027	-0.104302	-1.07497	0.6186	0.845459	1
infB	NC_003450.3	complement(2093709..2096723)	876.894	-0.00344	-1.00239	0.982942	0.993443	1
NCgl1911	NC_003450.3	complement(2096841..2097179)	626.578	-0.0730924	-1.05197	0.698485	0.883898	1
nusA	NC_003450.3	complement(2097377..2098375)	198.155	0.339179	1.26504	0.085248	0.307224	1
NCgl1913	NC_003450.3	complement(2098409..2098945)	183.861	0.305882	1.23617	0.0917641	0.320897	1
NCgl1914	NC_003450.3	2099000..2099818	44.5341	0.166056	1.12199	0.48935	0.768396	1
NCgl1915	NC_003450.3	2100240..2101844	1052	-0.979416	-1.97167	3.37e-07	4.641e-05	0.0009947
NCgl1916	NC_003450.3	2102023..2102949	127.679	-0.441584	-1.35809	0.009691	0.0789469	1
NCgl1917	NC_003450.3	2102942..2103976	53.6311	-0.646394	-1.56525	0.005007	0.0521033	1
NCgl1918	NC_003450.3	2103973..2105706	6.38945	-0.004623	-1.00321	0.989448	0.995299	1
NCgl1919	NC_003450.3	complement(2105798..2107564)	244.535	0.35214	1.27645	0.0306833	0.164853	1
NCgl1920	NC_003450.3	2107652..2108389	35.6051	0.138799	1.10099	0.547991	0.802333	1
NCgl1921	NC_003450.3	complement(2108386..2109147)	40.2739	0.0726115	1.05162	0.783387	0.923209	1
NCgl1922	NC_003450.3	complement(2109152..2110255)	56.2171	0.309847	1.23958	0.127776	0.382777	1
NCgl1923	NC_003450.3	complement(2110431..2111183)	59.1146	0.448452	1.36457	0.0863886	0.309905	1
NCgl1924	NC_003450.3	2111238..2112662	62.6812	0.258891	1.19656	0.271049	0.582761	1
NCgl1925	NC_003450.3	complement(2112714..2113634)	36.7277	0.0658236	1.04668	0.776001	0.919669	1
NCgl1926	NC_003450.3	complement(2113861..2115363)	376.132	-0.283766	-1.21737	0.120769	0.373946	1
NCgl1927	NC_003450.3	2115752..2116777	94.6067	0.089999	1.06437	0.606699	0.838306	1
NCgl1928	NC_003450.3	2116916..2118313	240.839	0.477841	1.39266	0.006141	0.0595983	1
NCgl1929	NC_003450.3	2118736..2119083	5245.15	-0.227065	-1.17045	0.155756	0.427182	1
NCgl1930	NC_003450.3	2119139..2119498	6789.49	-0.428966	-1.34627	0.001048	0.0188262	1
NCgl1931	NC_003450.3	2119715..2120359	189.101	0.0134544	1.00937	0.940204	0.980989	1
NCgl1932	NC_003450.3	complement(2120356..2121240)	254.811	0.350478	1.27498	0.0915181	0.320897	1
NCgl1933	NC_003450.3	complement(2121293..2123161)	83.673	0.0985665	1.07071	0.60661	0.838306	1
NCgl1934	NC_003450.3	complement(2123216..2123848)	34.0763	-0.0161296	-1.01124	0.950016	0.984442	1
NCgl1935	NC_003450.3	complement(2123845..2124978)	15.858	-0.0627809	-1.04448	0.818612	0.940144	1
NCgl1936	NC_003450.3	2125089..2126048	9.70256	0.574572	1.48924	0.070058	0.276032	1
NCgl1937	NC_003450.3	2126064..2126756	8.34743	0.593905	1.50933	0.121965	0.375637	1
ispG	NC_003450.3	complement(2127347..2128528)	560.908	0.299097	1.23037	0.08696	0.311058	1
NCgl1939	NC_003450.3	complement(2128666..2129880)	96.1102	0.202163	1.15042	0.20211	0.491592	1
NCgl1940	NC_003450.3	complement(2129900..2131078)	87.0697	0.082475	1.05883	0.673492	0.872129	1
NCgl1941	NC_003450.3	2131322..2131765	2505.94	0.0176185	1.01229	0.9322	0.980441	1
NCgl1942	NC_003450.3	complement(2131822..2133402)	35.287	0.008846	1.00615	0.961003	0.988068	1
NCgl1943	NC_003450.3	complement(2133403..2134260)	30.8539	0.435631	1.3525	0.0708742	0.278111	1
NCgl1944	NC_003450.3	complement(2134451..2135551)	193.957	0.259461	1.19703	0.183093	0.46426	1
NCgl1945	NC_003450.3	2135884..2136144	266.718	0.154081	1.11271	0.438929	0.726376	1
NCgl1946	NC_003450.3	complement(2136232..2137089)	193.923	0.129898	1.09422	0.460718	0.741957	1
frr	NC_003450.3	complement(2137283..2137840)	984.716	-0.10129	-1.07273	0.592699	0.832484	1
pyrH	NC_003450.3	complement(2137933..2138664)	316.108	0.134383	1.09762	0.50609	0.774179	1
tsf	NC_003450.3	complement(2139000..2139827)	2660.09	-0.36475	-1.28766	0.009566	0.0785933	1
rpsB	NC_003450.3	complement(2140068..2140886)	2380.72	-0.358801	-1.28236	0.0222801	0.134739	1
NCgl1951	NC_003450.3	2141269..2141763	15.7864	-0.0889549	-1.0636	0.827385	0.942217	1
xerC	NC_003450.3	complement(2141760..2142707)	40.4712	-0.0378535	-1.02659	0.855591	0.953303	1
NCgl1953	NC_003450.3	complement(2142882..2144066)	2.02863	-0.278253	-1.21273	0.540643	0.799474	1
NCgl1954	NC_003450.3	complement(2144063..2145586)	1.35104	-0.0005156	-1.00036	0.999035	0.999853	1
NCgl1955	NC_003450.3	complement(2145573..2145941)	2.6571	0.910085	1.87916	0.222242	NaN	1
NCgl1956	NC_003450.3	complement(2146261..2146566)	296.384	0.42153	1.33935	0.110992	0.357848	1
rnhB	NC_003450.3	complement(2146563..2147231)	25.3544	0.572599	1.4872	0.0237056	0.138219	1
NCgl1958	NC_003450.3	complement(2147258..2148046)	157.074	0.499689	1.41391	0.008718	0.0743753	1
NCgl1959	NC_003450.3	2148231..2149169	6.57823	0.142169	1.10356	0.65941	0.866314	1
rplS	NC_003450.3	complement(2149631..2149972)	1206.34	-0.134807	-1.09795	0.409563	0.706613	1
thiE	NC_003450.3	2150335..2151000	129.589	-0.188999	-1.13997	0.264116	0.575993	1
NCgl1962	NC_003450.3	2150997..2152121	198.116	-0.293684	-1.22577	0.110919	0.357848	1
NCgl1963	NC_003450.3	2152135..2152332	94.6386	-0.495156	-1.40947	0.124858	0.379296	1
thiG	NC_003450.3	2152334..2153116	279.05	-0.563822	-1.47818	0.001925	0.0279676	1
NCgl1965	NC_003450.3	2153118..2154194	276.224	-0.69245	-1.61603	6.993e-05	0.002889	0.206438
NCgl1966	NC_003450.3	complement(2154457..2156733)	85.0563	-0.102892	-1.07392	0.585662	0.828637	1
NCgl1967	NC_003450.3	complement(2156744..2157721)	5.71439	0.223646	1.16768	0.521037	0.782367	1
NCgl1968	NC_003450.3	complement(2157751..2159181)	4.93318	0.0752277	1.05353	0.809226	0.937956	1
NCgl1969	NC_003450.3	complement(2159284..2160537)	15.7938	0.441405	1.35793	0.162913	0.436182	1
NCgl1970	NC_003450.3	complement(2161108..2161488)	486.889	0.257445	1.19536	0.153855	0.42376	1
NCgl1971	NC_003450.3	complement(2161504..2162196)	67.0624	0.319656	1.24803	0.136144	0.394516	1
trmD	NC_003450.3	complement(2162193..2163071)	133.629	0.474974	1.38989	0.009653	0.0789469	1
NCgl1973	NC_003450.3	2163098..2163748	532.619	-0.511301	-1.42533	0.007187	0.0662602	1
rimM	NC_003450.3	complement(2163745..2164260)	264.753	-0.202797	-1.15093	0.345574	0.649382	1
NCgl1975	NC_003450.3	2164390..2164740	64.2473	0.355547	1.27947	0.179133	0.459233	1
rpsP	NC_003450.3	complement(2164812..2165309)	1786.43	-0.091549	-1.06551	0.619612	0.846337	1
NCgl1977	NC_003450.3	2165625..2166101	177.841	-0.0528847	-1.03734	0.741574	0.904526	1
NCgl1978	NC_003450.3	complement(2166121..2166990)	36.514	0.0683942	1.04855	0.805356	0.935001	1
NCgl1979	NC_003450.3	complement(2166987..2167865)	8.49685	-0.476815	-1.39167	0.200964	0.490867	1
NCgl1980	NC_003450.3	complement(2167941..2169584)	366.006	0.367116	1.28977	0.0405397	0.200755	1
glnD	NC_003450.3	complement(2169663..2171741)	21.3287	-0.184894	-1.13673	0.361454	0.667122	1
NCgl1982	NC_003450.3	complement(2171748..2172086)	79.5366	0.127005	1.09202	0.611318	0.841247	1
NCgl1983	NC_003450.3	complement(2172151..2173467)	39.7188	-0.128315	-1.09302	0.542364	0.799474	1
NCgl1984	NC_003450.3	complement(2173756..2175504)	259.677	-0.117799	-1.08508	0.519326	0.781442	1
NCgl1985	NC_003450.3	complement(2176107..2179481)	96.8268	0.0466998	1.0329	0.786357	0.925201	1
NCgl1986	NC_003450.3	complement(2179625..2183092)	44.0476	0.14637	1.10678	0.444634	0.731359	1
NCgl1987	NC_003450.3	complement(2183107..2183391)	10.8543	-1.12888	-2.18689	0.0262927	0.148803	1
NCgl1988	NC_003450.3	complement(2183402..2185207)	9.7693	-0.383719	-1.3047	0.236597	0.543867	1
NCgl1989	NC_003450.3	complement(2185348..2186208)	44.4115	0.363321	1.28638	0.132635	0.390214	1
NCgl1990	NC_003450.3	2186323..2187132	3.51141	-0.409165	-1.32792	0.369571	0.674759	1
NCgl1991	NC_003450.3	complement(2187230..2187679)	20.0452	0.10497	1.07547	0.759346	0.916077	1
NCgl1992	NC_003450.3	complement(2187689..2188306)	35.8554	0.188576	1.13964	0.459343	0.741306	1
NCgl1993	NC_003450.3	complement(2188310..2189170)	197.347	0.203083	1.15116	0.24829	0.558871	1
rnc	NC_003450.3	complement(2189163..2189906)	422.63	0.0921261	1.06594	0.604231	0.838306	1
NCgl1995	NC_003450.3	complement(2189903..2190439)	394.379	0.106725	1.07678	0.550567	0.804568	1
NCgl1996	NC_003450.3	complement(2190537..2191328)	511.033	0.0745266	1.05302	0.632939	0.850366	1
NCgl1997	NC_003450.3	2191522..2193168	23.7495	-0.156837	-1.11484	0.458914	0.741027	1
NCgl1998	NC_003450.3	2193165..2194697	44.5022	-0.374893	-1.29674	0.0479945	0.218239	1
NCgl1999	NC_003450.3	complement(2194739..2196082)	515.252	-0.38427	-1.3052	0.0307246	0.164853	1
NCgl2000	NC_003450.3	2196883..2198007	80.8778	0.265496	1.20205	0.195649	0.482247	1
NCgl2001	NC_003450.3	complement(2198004..2198402)	158.863	-0.0960449	-1.06884	0.625624	0.849771	1
NCgl2002	NC_003450.3	2198433..2199761	70.0902	-0.396307	-1.31613	0.0279328	0.155051	1
NCgl2003	NC_003450.3	2199808..2201073	83.5883	-0.054843	-1.03875	0.730601	0.899981	1
NCgl2004	NC_003450.3	complement(2201070..2201408)	21.6918	0.199272	1.14812	0.510763	0.776689	1
NCgl2005	NC_003450.3	complement(2201591..2201869)	3.1628	0.123497	1.08937	0.854117	NaN	1
NCgl2006	NC_003450.3	complement(2201989..2204541)	6.6824	0.716574	1.64327	0.00541	0.0545787	1
NCgl2007	NC_003450.3	complement(2204588..2205490)	59.8271	0.462094	1.37754	0.0250738	0.144449	1
NCgl2008	NC_003450.3	complement(2205665..2207092)	4577.31	0.0194155	1.01355	0.911866	0.972369	1
NCgl2009	NC_003450.3	complement(2207299..2208249)	144.441	0.413205	1.33164	0.0440797	0.207561	1
NCgl2010	NC_003450.3	complement(2208364..2209149)	109.149	-0.008594	-1.00597	0.958444	0.987128	1
NCgl2011	NC_003450.3	complement(2209229..2209888)	223.428	-0.0338905	-1.02377	0.85009	0.952573	1
hisI	NC_003450.3	complement(2209917..2210273)	255.574	-0.0911066	-1.06519	0.654357	0.865662	1
hisF	NC_003450.3	complement(2210270..2211046)	241.647	0.128462	1.09313	0.50382	0.77379	1
NCgl2014	NC_003450.3	complement(2211048..2211875)	131.085	0.15512	1.11351	0.365617	0.671769	1
[truncated: 969 more rows]

## Sheet: TableS6A_sgRNA-CS1
Table S6A. Off-targets of cg1974_sgRNA-CS1. Off-target search was performed with the Cas-OFFinder online tool (http://www.rgenome.net/cas-offinder/) from Bae and colleagues (53). Analyses were performed with relaxed conditions by allowing up to five mismatches and up to two ´DNA/RNA bulges´. The C. glutamicum ATCC 13032 genome (NCBI reference sequence BA000036.3, equivalent to NC_003450.3) served…
#Bulge type	crRNA	DNA	DNA	Chromosome	Position	Loci NC_003450.3	Description	Direction	Mismatches	Bulge Size
RNA	TTCTGTTACTATTAACATATNGG	TTCTtTTA--gTTAAttTcTAGG	TTCTtTTAgTTAAttTcTAGG	BA000036.3	2019	NCgl0001/2	Intergenic region, promoter NCgl0002	-	5	2
RNA	TTCTGTTACTATTAACATATNGG	TTCcGTTgC-ATcAAaATcTTGG	TTCcGTTgCATcAAaATcTTGG	BA000036.3	73221	NCgl0069	Gene	+	5	1
RNA	TTCTGTTACTATTAACATATNGG	TTgT-TTACTtTcAcCAaATCGG	TTgTTTACTtTcAcCAaATCGG	BA000036.3	76195	NCgl0073/4	Intergenic region	-	5	1
RNA	TTCTGTTACTATTAACATATNGG	TTCTGTTAC--cTgACAgAaAGG	TTCTGTTACcTgACAgAaAGG	BA000036.3	91145	NCgl0082/3	Intergenic region, promoters NCgl0082/3	+	4	2
RNA	TTCTGTTACTATTAACATATNGG	TTCcaT--CTATgAAgATtTCGG	TTCcaTCTATgAAgATtTCGG	BA000036.3	98868	NCgl0092	Gene	-	5	2
RNA	TTCTGTTACTATTAACATATNGG	TaC--TTtCgATcAACcTATAGG	TaCTTtCgATcAACcTATAGG	BA000036.3	195128	NCgl0180/1	Intergenic region, promoters NCgl0180/1	-	5	2
RNA	TTCTGTTACTATTAACATATNGG	TatTGaTAgTATTA--tTATTGG	TatTGaTAgTATTAtTATTGG	BA000036.3	372647	NCgl0344	Gene	+	5	2
RNA	TTCTGTTACTATTAACATATNGG	TTCTGTaACT-TTgtCcgATTGG	TTCTGTaACTTTgtCcgATTGG	BA000036.3	472760	NCgl0433	Gene	-	5	1
RNA	TTCTGTTACTATTAACATATNGG	TTCTGTTgC--TcAAgcaATCGG	TTCTGTTgCTcAAgcaATCGG	BA000036.3	488208	NCgl0450	Gene	+	5	2
RNA	TTCTGTTACTATTAACATATNGG	TgaTGccACTATT--CgTATTGG	TgaTGccACTATTCgTATTGG	BA000036.3	511786	NCgl0470	Gene	+	5	2
RNA	TTCTGTTACTATTAACATATNGG	TTCcGTTcCaATgA--gTATTGG	TTCcGTTcCaATgAgTATTGG	BA000036.3	562417	NCgl0525	Gene	-	5	2
RNA	TTCTGTTACTATTAACATATNGG	TcCTGgTcCgATT-ACAaATCGG	TcCTGgTcCgATTACAaATCGG	BA000036.3	569346	NCgl0531/2	Intergenic region, promoters NCgl0531/2	-	5	1
DNA	TTCTGTTACTATT-AACATATNGG	TTgTcTTAtTATTAAACtTtTAGG	TTgTcTTAtTATTAAACtTtTAGG	BA000036.3	613105	NCgl0574/5	Intergenic region, promoter NCgl0575	+	5	1
RNA	TTCTGTTACTATTAACATATNGG	ggCaGTgA--ATTAACcTATCGG	ggCaGTgAATTAACcTATCGG	BA000036.3	818765	NCgl0744	Gene	+	5	2
DNA	TTCTGTTACTATTAACAT--ATNGG	TTgTtTTACTgagAACATGGATCGG	TTgTtTTACTgagAACATGGATCGG	BA000036.3	866185	NCgl0783	Gene	+	5	2
RNA	TTCTGTTACTATTAACATATNGG	TgCTGTTACcAgggAC--ATCGG	TgCTGTTACcAgggACATCGG	BA000036.3	1111851	NCgl1017/8	Intergenic region, promoters NCgl1017/8	+	5	2
RNA	TTCTGTTACTATTAACATATNGG	T--TGTaACTAccAgCgTATGGG	TTGTaACTAccAgCgTATGGG	BA000036.3	1207915	NCgl1107	Gene	-	5	2
RNA	TTCTGTTACTATTAACATATNGG	TTC-cTTACTtTTAACgTtaTGG	TTCcTTACTtTTAACgTtaTGG	BA000036.3	1232964	NCgl1129	Gene	-	5	1
RNA	TTCTGTTACTATTAACATATNGG	TgCTGTTgaTATT--CATccGGG	TgCTGTTgaTATTCATccGGG	BA000036.3	1305803	NCgl1193	Gene	+	5	2
RNA	TTCTGTTACTATTAACATATNGG	TTCTccTgCTtTTAgC--ATGGG	TTCTccTgCTtTTAgCATGGG	BA000036.3	1329737	NCgl1215	Gene	-	5	2
RNA	TTCTGTTACTATTAACATATNGG	TTCTaTcACTcTgAcC--ATGGG	TTCTaTcACTcTgAcCATGGG	BA000036.3	1354718	NCgl1238	Gene	+	5	2
RNA	TTCTGTTACTATTAACATATNGG	gTCaGTTACT-TTcAtATcTCGG	gTCaGTTACTTTcAtATcTCGG	BA000036.3	1385064	NCgl1266	Gene	-	5	1
RNA	TTCTGTTACTATTAACATATNGG	TaCTGgTACcA--AgCgTATGGG	TaCTGgTACcAAgCgTATGGG	BA000036.3	1477283	NCgl1352	Gene	-	5	2
DNA	TTCTGTT--ACTATTAACATATNGG	TTCTaTTTCACTtTTAAgtTtTTGG	TTCTaTTTCACTtTTAAgtTtTTGG	BA000036.3	1484593	NCgl1354	Intergenic region, promoter NCgl1354	-	5	2
RNA	TTCTGTTACTATTAACATATNGG	TTCTcTTA--ATcAcCATggTGG	TTCTcTTAATcAcCATggTGG	BA000036.3	1513353	NCgl1380	Gene	-	5	2
RNA	TTCTGTTACTATTAACATATNGG	gTCTGTTtCTgTTA--ATtcTGG	gTCTGTTtCTgTTAATtcTGG	BA000036.3	1561802	NCgl1427	Gene	+	5	2
RNA	TTCTGTTACTATTAACATATNGG	TTCTGgTcCT-TgtACATAgCGG	TTCTGgTcCTTgtACATAgCGG	BA000036.3	1562767	Ncgl1428	Gene	+	5	1
RNA	TTCTGTTACTATTAACATATNGG	TTC-GTTcCTATgtACAaAaGGG	TTCGTTcCTATgtACAaAaGGG	BA000036.3	1574951	NCgl1438	Gene	-	5	1
RNA	TTCTGTTACTATTAACATATNGG	caCTGTTA--ATTAAttTATGGG	caCTGTTAATTAAttTATGGG	BA000036.3	1721266	NCgl1562	Gene	-	4	2
DNA	TTCTG-TTACTATTAACATATNGG	TTCTGCcTACTATgAcCccATCGG	TTCTGCcTACTATgAcCccATCGG	BA000036.3	1740432	NCgl1576	Gene	-	5	1
RNA	TTCTGTTACTATTAACATATNGG	TTCcGTTcC--cTtAtATATGGG	TTCcGTTcCcTtAtATATGGG	BA000036.3	1742291	NCgl1579	Gene	-	5	2
RNA	TTCTGTTACTATTAACATATNGG	TTaTaTatCTAcT--CATATTGG	TTaTaTatCTAcTCATATTGG	BA000036.3	1760922	NCgl1594/5	Intergenic region, promoter NCgl1594	-	5	2
RNA	TTCTGTTACTATTAACATATNGG	T--TGTTAaTATTgAatTAcAGG	TTGTTAaTATTgAatTAcAGG	BA000036.3	1777443	NCgl1610/1	Intergenic region	+	5	2
RNA	TTCTGTTACTATTAACATATNGG	TgtTaTTACcATTA--ATAaGGG	TgtTaTTACcATTAATAaGGG	BA000036.3	1784295	NCgl1616	Gene	-	5	2
RNA	TTCTGTTACTATTAACATATNGG	TTaTG--ACTtTTAAtAaAcAGG	TTaTGACTtTTAAtAaAcAGG	BA000036.3	1788810	Ncgl1618	Gene	-	5	2
DNA	TT--CTGTTACTATTAACATATNGG	TTTAtTacTAtTATTAACATAaTGG	TTTAtTacTAtTATTAACATAaTGG	BA000036.3	1788944	Ncgl1618/9	Intergenic region, promoters NCgl1618/9	+	5	2
RNA	TTCTGTTACTATTAACATATNGG	TT-TtTTACTccTtAtATATGGG	TTTtTTACTccTtAtATATGGG	BA000036.3	1789058	Ncgl1618/9	Intergenic region, promoters NCgl1618/9	-	5	1
X	TTCTGTTACTATTAACATATNGG	TTCTGTTACTATTAACATATAGG	TTCTGTTACTATTAACATATAGG	BA000036.3	1851123	NCgl1682/3	Intergenic region, promoters NCgl1682/3	+	0	0
DNA	TTCTGTTACT-ATTAACATATNGG	TTaTtTatCTGATTAAaATATCGG	TTaTtTatCTGATTAAaATATCGG	BA000036.3	1854106	NCgl1684/5	Intergenic region, promoter NCgl1685	+	5	1
RNA	TTCTGTTACTATTAACATATNGG	cTtaGTgACTATTtAC--ATGGG	cTtaGTgACTATTtACATGGG	BA000036.3	1943647	NCgl1759	Gene	-	5	2
RNA	TTCTGTTACTATTAACATATNGG	T--TGTTgCTATcgACAccTTGG	TTGTTgCTATcgACAccTTGG	BA000036.3	2003841	Ncgl1827	Gene	-	5	2
RNA	TTCTGTTACTATTAACATATNGG	cTCTGTTcCaATT--CAaATCGG	cTCTGTTcCaATTCAaATCGG	BA000036.3	2014843	NCgl1837	Gene	-	4	2
DNA	TTCTGTTACTATTAAC-ATATNGG	TTCTGTcAgTtTTAACGATAgGGG	TTCTGTcAgTtTTAACGATAgGGG	BA000036.3	2067236	NCgl1884	Gene	-	4	1
RNA	TTCTGTTACTATTAACATATNGG	TTC--TTtCgATTcACgTgTCGG	TTCTTtCgATTcACgTgTCGG	BA000036.3	2134271	NCgl1943/4	Intergenic region, promoter NCgl1943	+	5	2
DNA	TTCTGTTACTATT-AACATATNGG	TTaTGTaAtTgTTGAACtTATTGG	TTaTGTaAtTgTTGAACtTATTGG	BA000036.3	2135573	NCgl1944/5	Intergenic region, promoter NCgl1944	+	5	1
RNA	TTCTGTTACTATTAACATATNGG	T--TGTTtaTATgAACATtcTGG	TTGTTtaTATgAACATtcTGG	BA000036.3	2149959	Ncgl1960	Gene	-	5	2
RNA	TTCTGTTACTATTAACATATNGG	TTCTGTTgCgAT--cCAgATCGG	TTCTGTTgCgATcCAgATCGG	BA000036.3	2287037	NCgl2081	Gene	-	4	2
RNA	TTCTGTTACTATTAACATATNGG	gTCTGTgAC-ATTgAaATAgCGG	gTCTGTgACATTgAaATAgCGG	BA000036.3	2569504	NCgl2341	Gene	-	5	1
RNA	TTCTGTTACTATTAACATATNGG	T--TtTTACTccTtAtATATAGG	TTtTTACTccTtAtATATAGG	BA000036.3	2614515	NCgl2381/2	Intergenic region, promoter NCgl2382	-	5	2
RNA	TTCTGTTACTATTAACATATNGG	TTgT-TTACTtTcAcCAaATCGG	TTgTTTACTtTcAcCAaATCGG	BA000036.3	2709384	Ncgl2465/6	Intergenic region	+	5	1
RNA	TTCTGTTACTATTAACATATNGG	TTCccTTAC--TcAAgAaATGGG	TTCccTTACTcAAgAaATGGG	BA000036.3	2753244	NCgl2501/2	Intergenic region, promoter NCgl2501	+	5	2
RNA	TTCTGTTACTATTAACATATNGG	TcCTGaTACT-TggcCATATAGG	TcCTGaTACTTggcCATATAGG	BA000036.3	2768167	Ncgl2512/3	Intergenic region	-	5	1
RNA	TTCTGTTACTATTAACATATNGG	cTCTGcTttTAgTAACA-ATCGG	cTCTGcTttTAgTAACAATCGG	BA000036.3	2769814	NCgl2514	Gene	-	5	1
RNA	TTCTGTTACTATTAACATATNGG	TTCTGT--CTgTcAtCcTtTCGG	TTCTGTCTgTcAtCcTtTCGG	BA000036.3	2858407	NCgl2592	Gene	-	5	2
RNA	TTCTGTTACTATTAACATATNGG	TTCTG-TAaTgacAACAaATTGG	TTCTGTAaTgacAACAaATTGG	BA000036.3	2861906	NCgl2594	Gene	+	5	1
RNA	TTCTGTTACTATTAACATATNGG	TgCTaTTACTAT--ggATAgCGG	TgCTaTTACTATggATAgCGG	BA000036.3	3008170	NCgl2720	Gene	-	5	2
RNA	TTCTGTTACTATTAACATATNGG	gTtTGTTcC--TTtAaATATTGG	gTtTGTTcCTTtAaATATTGG	BA000036.3	3028777	Ncgl2742	Gene	+	5	2
RNA	TTCTGTTACTATTAACATATNGG	TTgT-TTACTtTcAcCAaATCGG	TTgTTTACTtTcAcCAaATCGG	BA000036.3	3151643	NCgl2845/6	Intergenic region, promoter NCgl2845	+	5	1
DNA	T-TCTGTTACTATTAACATATNGG	TGTtTGTgACTtcgAACATATTGG	TGTtTGTgACTtcgAACATATTGG	BA000036.3	3226789	Ncgl2920/1	Intergenic region, promoter NCgl2920	+	5	1

## Sheet: TableS6B_sgRNA-CS3
Table S6B. Off-targets of cg1974_sgRNA-CS3. Off-target search was performed with the Cas-OFFinder online tool (http://www.rgenome.net/cas-offinder/) from Bae and colleagues (53). Analyses were performed with relaxed conditions by allowing up to five mismatches and up to two ´DNA/RNA bulges´. The C. glutamicum ATCC 13032 genome (NCBI reference sequence BA000036.3, equivalent to NC_003450.3) served…
#Bulge type	crRNA	DNA	DNA	Chromosome	Position	Loci	Description	Direction	Mismatches	Bulge Size
RNA	GAGTTTAATTTGTAGTATCCNGG	GAGcTT--TTTGTAGccTtCCGG	GAGcTTTTTGTAGccTtCCGG	BA000036.3	651858	NCgl0611	Gene	-	4	2
RNA	GAGTTTAATTTGTAGTATCCNGG	GAcTTTgtTTTGTcG-AaCCTGG	GAcTTTgtTTTGTcGAaCCTGG	BA000036.3	1163824	NCgl1073	Gene	+	5	1
RNA	GAGTTTAATTTGTAGTATCCNGG	GAGTTgAATTTGccGaAT-CAGG	GAGTTgAATTTGccGaATCAGG	BA000036.3	63420	NCgl0060	Gene	+	4	1
RNA	GAGTTTAATTTGTAGTATCCNGG	tAGTTT--TTTtaAGaAaCCAGG	tAGTTTTTTtaAGaAaCCAGG	BA000036.3	185077	NCgl0169	Gene	-	5	2
RNA	GAGTTTAATTTGTAGTATCCNGG	GAGTTTgA--cGTgGgATCaGGG	GAGTTTgAcGTgGgATCaGGG	BA000036.3	194172	NCgl0179	Gene	+	5	2
RNA	GAGTTTAATTTGTAGTATCCNGG	GAG--TAATTgGTAaTActtAGG	GAGTAATTgGTAaTActtAGG	BA000036.3	192328	NCgl0187/9	Intergenic region	+	5	2
RNA	GAGTTTAATTTGTAGTATCCNGG	GAGTgT--TTTGgAtaATtCTGG	GAGTgTTTTGgAtaATtCTGG	BA000036.3	212299	NCgl0190	Gene	+	5	2
RNA	GAGTTTAATTTGTAGTATCCNGG	cAGTTgAgTTcGcA-TATCCTGG	cAGTTgAgTTcGcATATCCTGG	BA000036.3	374627	NCgl0345	Gene	-	5	1
RNA	GAGTTTAATTTGTAGTATCCNGG	GAGTgTAATT--TAaTtTagTGG	GAGTgTAATTTAaTtTagTGG	BA000036.3	381705	NCgl0350/1	Intergenic region, promoter NCgl0351	+	5	2
RNA	GAGTTTAATTTGTAGTATCCNGG	GAcTTTctTTTGT--TgTtCAGG	GAcTTTctTTTGTTgTtCAGG	BA000036.3	402906	NCgl0370	Gene	-	5	2
RNA	GAGTTTAATTTGTAGTATCCNGG	G--TTcAATTTGcAGcAggCGGG	GTTcAATTTGcAGcAggCGGG	BA000036.3	449273	NCgl0412	Gene	-	5	2
RNA	GAGTTTAATTTGTAGTATCCNGG	GAGTT--cTTcGaAaTATtCGGG	GAGTTcTTcGaAaTATtCGGG	BA000036.3	453980	NCgl0414	Gene	-	5	2
RNA	GAGTTTAATTTGTAGTATCCNGG	GAGTccAATagGTcG--TCCTGG	GAGTccAATagGTcGTCCTGG	BA000036.3	483598	NCgl0446/5	Intergenic region	-	5	2
RNA	GAGTTTAATTTGTAGTATCCNGG	GAG--TAgTTTGcAcgAcCCTGG	GAGTAgTTTGcAcgAcCCTGG	BA000036.3	525910	NCgl0478/9	Genes	-	5	2
RNA	GAGTTTAATTTGTAGTATCCNGG	cAtTTTtATT--TAGccTCCGGG	cAtTTTtATTTAGccTCCGGG	BA000036.3	544326	NCgl0505	Gene	+	5	2
RNA	GAGTTTAATTTGTAGTATCCNGG	GAGaTTAATTTGTA--catCGGG	GAGaTTAATTTGTAcatCGGG	BA000036.3	554956	NCgl0514/5	Intergenic region, promoter NCgl0514	+	4	2
RNA	GAGTTTAATTTGTAGTATCCNGG	GAGcagAATTTGgcGTA--CCGG	GAGcagAATTTGgcGTACCGG	BA000036.3	629431	NCgl0591	Gene	+	5	2
RNA	GAGTTTAATTTGTAGTATCCNGG	GAcgTT--TcTGaAGaATCCTGG	GAcgTTTcTGaAGaATCCTGG	BA000036.3	684836	NCgl0639	Gene	+	5	2
RNA	GAGTTTAATTTGTAGTATCCNGG	GAG--cAAgcTtTAGTtTCCTGG	GAGcAAgcTtTAGTtTCCTGG	BA000036.3	700372	NCgl0655	Gene	-	5	2
RNA	GAGTTTAATTTGTAGTATCCNGG	G-GcTTAATTTGTAGagTttTGG	GGcTTAATTTGTAGagTttTGG	BA000036.3	741799	NCgl0690/1	Intergenic region	-	5	1
RNA	GAGTTTAATTTGTAGTATCCNGG	GgGTTcAAgTTGT--TAgCgAGG	GgGTTcAAgTTGTTAgCgAGG	BA000036.3	751463	NCgl0700	Gene	+	5	2
RNA	GAGTTTAATTTGTAGTATCCNGG	GA--TTAgTTTaTAGTAcCCAGG	GATTAgTTTaTAGTAcCCAGG	BA000036.3	790688	NCgl0720	Gene	-	3	2
RNA	GAGTTTAATTTGTAGTATCCNGG	cAGTTgAATgcGcAG-ATCCGGG	cAGTTgAATgcGcAGATCCGGG	BA000036.3	810015	NCgl0739	Gene	-	5	1
RNA	GAGTTTAATTTGTAGTATCCNGG	GAaTTgAA-TcGcAGaATCCGGG	GAaTTgAATcGcAGaATCCGGG	BA000036.3	822021	NCgl0746	Gene	+	5	1
RNA	GAGTTTAATTTGTAGTATCCNGG	GAGagcAcTTTGTAG--gCCAGG	GAGagcAcTTTGTAGgCCAGG	BA000036.3	904043	NCgl0812	Gene	-	5	2
RNA	GAGTTTAATTTGTAGTATCCNGG	tAcTTcAgcTTG--GTATCCAGG	tAcTTcAgcTTGGTATCCAGG	BA000036.3	1037759	NCgl0938	Gene	-	5	2
RNA	GAGTTTAATTTGTAGTATCCNGG	GcGcT--AcTTGTAGgtTCCGGG	GcGcTAcTTGTAGgtTCCGGG	BA000036.3	1095321	NCgl0997	Gene	+	5	2
RNA	GAGTTTAATTTGTAGTATCCNGG	G--TTcgATTTtTAcTtTCCAGG	GTTcgATTTtTAcTtTCCAGG	BA000036.3	1197806	NCgl1100/1	Intergenic region	-	5	2
RNA	GAGTTTAATTTGTAGTATCCNGG	GAGgTT--TTTGTtcTgTgCGGG	GAGgTTTTTGTtcTgTgCGGG	BA000036.3	1254151	NCgl1144	Gene	-	5	2
RNA	GAGTTTAATTTGTAGTATCCNGG	GA--TTtATTgGgAGTAcCtAGG	GATTtATTgGgAGTAcCtAGG	BA000036.3	1279626	NCgl1166/7	Intergenic region, promoter NCgl1167	+	5	2
RNA	GAGTTTAATTTGTAGTATCCNGG	GAGgTTA--TTGaAGaATCCGGG	GAGgTTATTGaAGaATCCGGG	BA000036.3	1286410	NCgl1176	Gene	-	3	2
RNA	GAGTTTAATTTGTAGTATCCNGG	GAagTTAATTcGcA-TATtCTGG	GAagTTAATTcGcATATtCTGG	BA000036.3	1331925	NCgl1217/8	Intergenic region, promoter NCgl1218	+	5	1
RNA	GAGTTTAATTTGTAGTATCCNGG	GAGTTTAA--aGgAaaATgCCGG	GAGTTTAAaGgAaaATgCCGG	BA000036.3	1375741	NCgl1255/6	Intergenic region, promoter NCgl1255	+	5	2
DNA	GAGTTTAATTTGT-AGTATCCNGG	cAGTTTgtTTTGTCgGcATCCTGG	cAGTTTgtTTTGTCgGcATCCTGG	BA000036.3	1446465	NCgl1323	Gene	-	5	1
RNA	GAGTTTAATTTGTAGTATCCNGG	tAGaTTAATTcG-AGTcgCCAGG	tAGaTTAATTcGAGTcgCCAGG	BA000036.3	1478830	NCgl1354a	Gene	+	5	1
RNA	GAGTTTAATTTGTAGTATCCNGG	aAGgTgAATTTGaAG--TCgTGG	aAGgTgAATTTGaAGTCgTGG	BA000036.3	1519886	NCgl1385	Gene	+	5	2
RNA	GAGTTTAATTTGTAGTATCCNGG	GAG--cAcTTTGTAGTcTgCTGG	GAGcAcTTTGTAGTcTgCTGG	BA000036.3	1556132	NCgl1422/3	Intergenic region, promoters NCgl1422/3	+	4	2
RNA	GAGTTTAATTTGTAGTATCCNGG	GAGgTcAATccG--GTgTCCTGG	GAGgTcAATccGGTgTCCTGG	BA000036.3	1633648	NCgl1488	Gene	-	5	2
RNA	GAGTTTAATTTGTAGTATCCNGG	GAtTTTtAcTTGT--TggCCTGG	GAtTTTtAcTTGTTggCCTGG	BA000036.3	1654871	NCgl1505	Gene	+	5	2
DNA	GAGTTTAATTTGT--AGTATCCNGG	GAcTTTAATTTGTGGAtTcaCgGGG	GAcTTTAATTTGTGGAtTcaCgGGG	BA000036.3	1684004	NCgl1526/7	Intergenic region	-	5	2
DNA	GAGTTTAATT--TGTAGTATCCNGG	GAtTTcAATTACTtcAaTATCCAGG	GAtTTcAATTACTtcAaTATCCAGG	BA000036.3	1743954	NCgl1580/3	Intergenic region	-	5	2
RNA	GAGTTTAATTTGTAGTATCCNGG	GAG--TAgTTcGaAGTActCCGG	GAGTAgTTcGaAGTActCCGG	BA000036.3	1766504	NCgl1602	Gene	+	5	2
X	GAGTTTAATTTGTAGTATCCNGG	GAGTTTAATTTGTAGTATCCAGG	GAGTTTAATTTGTAGTATCCAGG	BA000036.3	1851085	NCgl1682/3	Intergenic region, promoters NCgl1682/3	-	0	0
RNA	GAGTTTAATTTGTAGTATCCNGG	GAGTTT-tgaTGTAGTcaCCAGG	GAGTTTtgaTGTAGTcaCCAGG	BA000036.3	1892970	NCgl1713	Gene	+	5	1
RNA	GAGTTTAATTTGTAGTATCCNGG	GAGTTTctTTccTAGT-TCtTGG	GAGTTTctTTccTAGTTCtTGG	BA000036.3	1953052	NCgl1769	Gene	+	5	1
RNA	GAGTTTAATTTGTAGTATCCNGG	GAtTTTtcTTTGTAGT-ggCTGG	GAtTTTtcTTTGTAGTggCTGG	BA000036.3	2014545	NCgl1837	Gene	+	5	1
DNA	GAGTTTAATTTGTAG--TATCCNGG	GAGaTgAATTTGTcGCTcATCgCGG	GAGaTgAATTTGTcGCTcATCgCGG	BA000036.3	2154694	NCgl1966	Gene	+	5	2
RNA	GAGTTTAATTTGTAGTATCCNGG	GAtTTTAAagTGT-GTAcCtGGG	GAtTTTAAagTGTGTAcCtGGG	BA000036.3	2196118	NCgl1999/2000	Intergenic region, promoter NCgl1999	+	5	1
RNA	GAGTTTAATTTGTAGTATCCNGG	aAGTTTtATaTcTAG--gCCTGG	aAGTTTtATaTcTAGgCCTGG	BA000036.3	2255475	NCgl2053	Gene	+	5	2
RNA	GAGTTTAATTTGTAGTATCCNGG	GAGTTTgA--cGTgGgATCaGGG	GAGTTTgAcGTgGgATCaGGG	BA000036.3	2346560	NCgl2131	Gene	-	5	2
RNA	GAGTTTAATTTGTAGTATCCNGG	GAG-TTcATTgtTAGTtTgCGGG	GAGTTcATTgtTAGTtTgCGGG	BA000036.3	2351810	NCgl2136	Gene	-	5	1
RNA	GAGTTTAATTTGTAGTATCCNGG	GAGTTTA--TcGTtGacaCCTGG	GAGTTTATcGTtGacaCCTGG	BA000036.3	2374115	NCgl2157	Gene	+	5	2
RNA	GAGTTTAATTTGTAGTATCCNGG	cAcTTTA--TTGgAGTcaCCTGG	cAcTTTATTGgAGTcaCCTGG	BA000036.3	2397219	NCgl2185/6	Intergenic region, promoter NCgl2186	+	5	2
RNA	GAGTTTAATTTGTAGTATCCNGG	GAGTTaAATTTGgA-TcgCtTGG	GAGTTaAATTTGgATcgCtTGG	BA000036.3	2450331	NCgl2231	Gene	-	5	1
RNA	GAGTTTAATTTGTAGTATCCNGG	GttTTccATT--TAGTtTCCCGG	GttTTccATTTAGTtTCCCGG	BA000036.3	2457817	Ncgl2237/8	Intergenic region, promoters NCgl2237/8	+	5	2
DNA	GAGTTTAATTTGTAGTA--TCCNGG	GcGgTTtATTTcTcGTATGTCCGGG	GcGgTTtATTTcTcGTATGTCCGGG	BA000036.3	2465726	NCgl2244	Gene	+	5	2
RNA	GAGTTTAATTTGTAGTATCCNGG	GA--TTAATTTGTttggTgCAGG	GATTAATTTGTttggTgCAGG	BA000036.3	2475072	NCgl2251	Gene	-	5	2
RNA	GAGTTTAATTTGTAGTATCCNGG	cAGTTTcATTaGT--gATaCCGG	cAGTTTcATTaGTgATaCCGG	BA000036.3	2752437	NCgl2500	Gene	+	5	2
DNA	GAGTTTAATTTGTAGTA--TCCNGG	GAGTggAATTTtgAGaAATTCCTGG	GAGTggAATTTtgAGaAATTCCTGG	BA000036.3	2753423	NCgl2502	Gene	-	5	2
RNA	GAGTTTAATTTGTAGTATCCNGG	G-GcTTAATTTGTgcgATgCCGG	GGcTTAATTTGTgcgATgCCGG	BA000036.3	2841340	NCgl2582	Gene	-	5	1
DNA	GAGTTTAATTTGTAGT-ATCCNGG	GtGTTTtATcaGTAGTGAgCCAGG	GtGTTTtATcaGTAGTGAgCCAGG	BA000036.3	2892518	NCgl2624	Gene	-	5	1
DNA	GAGTTTAATTTG--TAGTATCCNGG	GAGTTcctTTTGGCTAtTATCCAGG	GAGTTcctTTTGGCTAtTATCCAGG	BA000036.3	2894132	NCgl2625	Gene	+	4	2
RNA	GAGTTTAATTTGTAGTATCCNGG	GA--TgtcTTTGTtGaATCCCGG	GATgtcTTTGTtGaATCCCGG	BA000036.3	2921569	NCgl2645	Gene	-	5	2
RNA	GAGTTTAATTTGTAGTATCCNGG	GAcTTT-AgaTGTcGTATtCTGG	GAcTTTAgaTGTcGTATtCTGG	BA000036.3	2939753	NCgl2658	Gene	-	5	1
DNA	GAGTTTAA--TTTGTAGTATCCNGG	GAGgTTAACTTTTcTgGgATCtTGG	GAGgTTAACTTTTcTgGgATCtTGG	BA000036.3	2968181	NCgl2683/4	Intergenic region, promoter NCgl2684	+	5	2
RNA	GAGTTTAATTTGTAGTATCCNGG	GcGTTgcAaTTtT--TATCCCGG	GcGTTgcAaTTtTTATCCCGG	BA000036.3	3006979	NCgl2719/20	Intergenic region, promoter NCgl2720	-	5	2
RNA	GAGTTTAATTTGTAGTATCCNGG	GAGTTTgA--cGTgGgATCaGGG	GAGTTTgAcGTgGgATCaGGG	BA000036.3	3033572	NCgl2748	Gene	+	5	2
RNA	GAGTTTAATTTGTAGTATCCNGG	GAGTgT-ATTTcTAcTATttCGG	GAGTgTATTTcTAcTATttCGG	BA000036.3	3055312	NCgl2766	Gene	+	5	1
RNA	GAGTTTAATTTGTAGTATCCNGG	G--TTgAATccGTcGTAgCCTGG	GTTgAATccGTcGTAgCCTGG	BA000036.3	3064445	NCgl2773	Gene	+	5	2
RNA	GAGTTTAATTTGTAGTATCCNGG	GAGcTTA--TTGcAacATCgTGG	GAGcTTATTGcAacATCgTGG	BA000036.3	3133037	NCgl2830/1	Intergenic region, promoters NCgl2830/1	+	5	2
RNA	GAGTTTAATTTGTAGTATCCNGG	GAGTTcAATcTG-AccAcCCCGG	GAGTTcAATcTGAccAcCCCGG	BA000036.3	3164508	NCgl2859	Gene	-	5	1
RNA	GAGTTTAATTTGTAGTATCCNGG	tgGTTgAAgTTGT--TAcCCTGG	tgGTTgAAgTTGTTAcCCTGG	BA000036.3	3184099	NCgl2880	Gene	+	5	2
RNA	GAGTTTAATTTGTAGTATCCNGG	cAacTTAtTTTG--GTgTCCCGG	cAacTTAtTTTGGTgTCCCGG	BA000036.3	3202682	NCgl2898	Gene	+	5	2
RNA	GAGTTTAATTTGTAGTATCCNGG	G--TTgAAgaTcTAGTAgCCCGG	GTTgAAgaTcTAGTAgCCCGG	BA000036.3	513024	NCgl0471	Gene	-	5	2
RNA	GAGTTTAATTTGTAGTATCCNGG	GtGTTT--TTTGTttcATCaAGG	GtGTTTTTTGTttcATCaAGG	BA000036.3	496627	NCgl0456/7	Intergenic region, promoter NCgl0457	+	5	2
